# Supplementary material for: The Influencing Legal and Factors of Migrant Children’s Educational Integration Based on Convolutional Neural Network
Source: Front Psychol. 2022 Jan 10;12:762416. doi: 10.3389/fpsyg.2021.762416 (PMC8784919; doi:10.3389/fpsyg.2021.762416)
Supplement: Supplementary file 1 [file Table_1.XLS]

## Sheet: Model training
	LSTM						Bi-LSTM						TextCNN						TextRCNN						ALSTM						Abi-LSTM						ALGCNN
Data set	MR		SST		MPQA		MR		SST		MPQA		MR		SST		MPQA		MR		SST		MPQA		MR		SST		MPQA		MR		SST		MPQA		MR		SST		MPQA
Iteration	AC	LOSS	AC	LOSS	AC	LOSS	AC	LOSS	AC	LOSS	AC	LOSS	AC	LOSS	AC	LOSS	AC	LOSS	AC	LOSS	AC	LOSS	AC	LOSS	AC	LOSS	AC	LOSS	AC	LOSS	AC	LOSS	AC	LOSS	AC	LOSS	AC	LOSS	AC	LOSS	AC	LOSS
0	0.227126	0.772874	0.348896	0.651104	0.15	0.85	0.12793	0.87207	0.351104	0.648896	0.0257118	0.974288	0	1	0	1	0.0296478	0.970352	0	1	0	1	0.235888	0.764112	0.28527	0.71473	0.362139	0.637861	0.300712	0.699288	0.227135	0.772865	0.364346	0.635654	0.336074	0.663926	0.295549	0.704451	0.366553	0.633447	0.387143	0.612857
50	0.350119	0.649881	0.406282	0.593718	0.176994	0.823006	0.27834	0.72166	0.434975	0.565025	0.155377	0.844623	0	1	0.0840407	0.915959	0.216265	0.783735	0.0628197	0.93718	0.0089983	0.991002	0.336074	0.663926	0.418461	0.581539	0.46146	0.53854	0.457882	0.542118	0.336465	0.663535	0.434975	0.565025	0.446091	0.553909	0.422025	0.577975	0.426146	0.573854	0.524663	0.475337
100	0.442295	0.557705	0.481324	0.518676	0.294884	0.705116	0.428578	0.571422	0.496774	0.503226	0.345952	0.654048	0.134465	0.865535	0.317997	0.682003	0.320387	0.679613	0.237063	0.762937	0.139219	0.860781	0.459861	0.540139	0.530978	0.469022	0.543124	0.456876	0.585603	0.414397	0.473005	0.526995	0.518846	0.481154	0.546307	0.453693	0.579122	0.420878	0.487946	0.512054	0.62879	0.37121
150	0.517252	0.482748	0.536503	0.463497	0.389206	0.610794	0.540951	0.459049	0.562988	0.437012	0.518862	0.481138	0.441962	0.558038	0.46146	0.53854	0.507061	0.492939	0.397598	0.602402	0.295925	0.704075	0.575789	0.424211	0.650119	0.349881	0.598302	0.401698	0.668157	0.331843	0.616322	0.383678	0.613752	0.386248	0.66225	0.33775	0.705356	0.294644	0.587267	0.412733	0.725074	0.274926
200	0.547548	0.452452	0.585059	0.414941	0.481563	0.518437	0.59841	0.40159	0.596095	0.403905	0.658398	0.341602	0.639885	0.360115	0.582852	0.417148	0.664269	0.335731	0.499926	0.500074	0.43056	0.56944	0.658324	0.341676	0.755597	0.244403	0.657895	0.342105	0.716349	0.283651	0.73225	0.26775	0.693209	0.306791	0.782151	0.217849	0.790547	0.209453	0.675552	0.324448	0.82531	0.17469
250	0.581444	0.418556	0.633616	0.366384	0.571989	0.428011	0.631974	0.368026	0.618166	0.381834	0.717451	0.282549	0.728352	0.271648	0.69983	0.30017	0.750794	0.249206	0.591858	0.408142	0.549745	0.450255	0.742842	0.257158	0.799538	0.200462	0.710866	0.289134	0.788165	0.211835	0.834443	0.165557	0.752801	0.247199	0.843128	0.156872	0.875647	0.124353	0.763837	0.236163	0.900042	0.0999576
300	0.622082	0.377918	0.666723	0.333277	0.627064	0.372936	0.645088	0.354912	0.629202	0.370798	0.760787	0.239213	0.789377	0.210623	0.805772	0.194228	0.805908	0.194092	0.666698	0.333302	0.66893	0.33107	0.823465	0.176535	0.839996	0.160004	0.748387	0.251613	0.832468	0.167532	0.902217	0.0977827	0.796944	0.203056	0.872672	0.127328	0.923027	0.0769733	0.847708	0.152292	0.943361	0.056639
350	0.631956	0.368044	0.679966	0.320034	0.686114	0.313886	0.644512	0.355488	0.651273	0.348727	0.788411	0.211589	0.853812	0.146188	0.863158	0.136842	0.84138	0.15862	0.737965	0.262035	0.772666	0.227334	0.870707	0.129293	0.866854	0.133146	0.770458	0.229542	0.864991	0.135009	0.925691	0.0743091	0.825637	0.174363	0.908138	0.091862	0.949966	0.0500344	0.898472	0.101528	0.978877	0.0211229
400	0.638373	0.361627	0.697623	0.302377	0.725519	0.274481	0.643918	0.356082	0.66893	0.33107	0.806263	0.193737	0.873829	0.126171	0.909508	0.0904924	0.872955	0.127045	0.795614	0.204386	0.860951	0.139049	0.908135	0.0918645	0.866395	0.133605	0.801358	0.198642	0.874912	0.125088	0.925349	0.0746511	0.852122	0.147878	0.93379	0.0662096	0.959848	0.0401517	0.944822	0.0551783	0.986883	0.0131168
450	0.651676	0.348324	0.710866	0.289134	0.753143	0.246857	0.643414	0.356586	0.677759	0.322241	0.818186	0.181814	0.897258	0.102742	0.9382	0.0617997	0.898642	0.101358	0.83276	0.16724	0.940407	0.0595925	0.931821	0.0681788	0.866332	0.133668	0.821222	0.178778	0.890747	0.109253	0.924998	0.0750021	0.874194	0.125806	0.947665	0.0523354	0.956185	0.043815	0.9691	0.0308998	0.990919	0.00908141
500	0.661478	0.338522	0.726316	0.273684	0.76701	0.23299	0.636123	0.363877	0.68438	0.31562	0.81831	0.18169	0.89003	0.10997	0.949236	0.050764	0.922402	0.077598	0.870013	0.129987	0.971307	0.0286927	0.935884	0.0641162	0.866233	0.133767	0.832258	0.167742	0.898736	0.101264	0.92462	0.0753802	0.889643	0.110357	0.947776	0.0522237	0.956185	0.043815	0.98455	0.0154499	0.990973	0.00902677
550	0.674736	0.325264	0.726316	0.273684	0.773005	0.226995	0.632577	0.367423	0.686587	0.313413	0.81831	0.18169	0.89003	0.10997	0.951443	0.0485569	0.926472	0.0735279	0.893523	0.106477	0.986757	0.0132428	0.953716	0.0462836	0.866233	0.133767	0.836672	0.163328	0.902801	0.0971986	0.92462	0.0753802	0.891851	0.108149	0.953741	0.0462588	0.956185	0.043815	0.98455	0.0154499	0.990973	0.00902677
600	0.674385	0.325615	0.735144	0.264856	0.786874	0.213126	0.632577	0.367423	0.686587	0.313413	0.81831	0.18169	0.89003	0.10997	0.964686	0.0353141	0.930517	0.0694826	0.906916	0.0930844	0.98455	0.0154499	0.955753	0.0442473	0.866233	0.133767	0.841087	0.158913	0.902911	0.0970894	0.92462	0.0753802	0.900679	0.0993209	0.96168	0.0383197	0.956185	0.043815	0.98455	0.0154499	0.990973	0.00902677
650	0.691072	0.308928	0.735144	0.264856	0.785046	0.214954	0.632577	0.367423	0.686587	0.313413	0.81831	0.18169	0.89003	0.10997	0.964686	0.0353141	0.930592	0.0694081	0.916762	0.0832377	0.98455	0.0154499	0.973568	0.0264322	0.866233	0.133767	0.843294	0.156706	0.899091	0.100909	0.92462	0.0753802	0.900679	0.0993209	0.96168	0.0383197	0.956185	0.043815	0.98455	0.0154499	0.990973	0.00902677
700	0.690712	0.309288	0.735144	0.264856	0.785046	0.214954	0.632577	0.367423	0.686587	0.313413	0.81831	0.18169	0.89003	0.10997	0.964686	0.0353141	0.930592	0.0694081	0.916762	0.0832377	0.98455	0.0154499	0.969763	0.0302366	0.866233	0.133767	0.843294	0.156706	0.899176	0.100824	0.92462	0.0753802	0.905093	0.0949066	0.96168	0.0383197	0.956185	0.043815	0.98455	0.0154499	0.990973	0.00902677
750	0.690712	0.309288	0.735144	0.264856	0.785046	0.214954	0.632577	0.367423	0.686587	0.313413	0.81831	0.18169	0.89003	0.10997	0.964686	0.0353141	0.930592	0.0694081	0.916762	0.0832377	0.98455	0.0154499	0.969763	0.0302366	0.866233	0.133767	0.843294	0.156706	0.899176	0.100824	0.92462	0.0753802	0.905093	0.0949066	0.96168	0.0383197	0.956185	0.043815	0.98455	0.0154499	0.990973	0.00902677
800	0.690712	0.309288	0.735144	0.264856	0.785046	0.214954	0.632577	0.367423	0.686587	0.313413	0.81831	0.18169	0.890021	0.109979	0.964686	0.0353141	0.930592	0.0694081	0.916762	0.0832377	0.98455	0.0154499	0.969763	0.0302366	0.866233	0.133767	0.843294	0.156706	0.899176	0.100824	0.92462	0.0753802	0.905093	0.0949066	0.96168	0.0383197	0.956185	0.043815	0.98455	0.0154499	0.990973	0.00902677
850	0.690712	0.309288	0.735144	0.264856	0.785046	0.214954	0.632577	0.367423	0.686587	0.313413	0.81831	0.18169	0.890021	0.109979	0.964686	0.0353141	0.930592	0.0694081	0.916762	0.0832377	0.98455	0.0154499	0.969763	0.0302366	0.866233	0.133767	0.843294	0.156706	0.899176	0.100824	0.92462	0.0753802	0.905093	0.0949066	0.96168	0.0383197	0.956185	0.043815	0.98455	0.0154499	0.990973	0.00902677
900	0.690712	0.309288	0.735144	0.264856	0.785046	0.214954	0.632577	0.367423	0.686587	0.313413	0.81831	0.18169	0.890021	0.109979	0.964686	0.0353141	0.930592	0.0694081	0.916762	0.0832377	0.98455	0.0154499	0.969763	0.0302366	0.866233	0.133767	0.843294	0.156706	0.899176	0.100824	0.92462	0.0753802	0.905093	0.0949066	0.96168	0.0383197	0.956185	0.043815	0.98455	0.0154499	0.990973	0.00902677
950	0.690712	0.309288	0.735144	0.264856	0.785046	0.214954	0.632577	0.367423	0.686587	0.313413	0.81831	0.18169	0.890021	0.109979	0.964686	0.0353141	0.930592	0.0694081	0.916762	0.0832377	0.98455	0.0154499	0.969763	0.0302366	0.866233	0.133767	0.843294	0.156706	0.899176	0.100824	0.92462	0.0753802	0.905093	0.0949066	0.96168	0.0383197	0.956185	0.043815	0.98455	0.0154499	0.990973	0.00902677
1000	0.690712	0.309288	0.735144	0.264856	0.785046	0.214954	0.632577	0.367423	0.686587	0.313413	0.81831	0.18169	0.890021	0.109979	0.964686	0.0353141	0.930592	0.0694081	0.916762	0.0832377	0.98455	0.0154499	0.969763	0.0302366	0.866233	0.133767	0.843294	0.156706	0.899176	0.100824	0.921164	0.0788364	0.905093	0.0949066	0.96168	0.0383197	0.956185	0.043815	0.98455	0.0154499	0.990973	0.00902677

## Sheet: Big data
2019	http://www.moe.gov.cn/jyb_sjzl/s5990/202008/t20200831_483697.html
2018	http://www.moe.gov.cn/jyb_sjzl/s5990/201909/t20190929_401639.html
2017	http://www.moe.gov.cn/jyb_sjzl/s5990/201810/t20181018_352057.html
2016	http://www.moe.gov.cn/jyb_sjzl/s5990/201711/t20171110_318862.html
2015	http://www.moe.gov.cn/jyb_sjzl/s5990/201612/t20161219_292432.html
All data comes from "Ministry of education of the people's republic of china"

## Sheet: students data
Number	Source	Grade	Sex	Final grade	learning attitude	listening method	learning skills	adaptability to the school teaching environment	independent learning ability	total
1	local	6	male	60.5	2.66	2.4	2.25	2.43	2.58	2.464
2	local	1	male	100	2.88	2.3	2.61	2.54	2.63	2.592
3	local	1	male	11.5	2.58	2.15	2.58	2.55	2.52	2.476
4	local	1	female	66.5	2.65	2.44	2.38	2.46	2.35	2.456
5	local	1	male	38.5	2.88	2.46	2.65	2.51	2.33	2.566
6	local	3	male	22	2.45	2.48	2.42	2.33	2.41	2.418
7	local	2	female	0	2.11	2.35	2.18	2.21	2.4	2.25
8	local	1	female	19.5	2.45	2.34	2.33	2.63	2.33	2.416
9	local	1	male	28.5	2.66	2.5	2.2	2.58	2.16	2.42
10	local	4	female	84.5	2.82	2.4	2.66	2.6	2.18	2.532
11	local	1	female	100	2.93	2.63	2.59	2.59	2.66	2.68
12	local	6	male	10	2.15	2.44	2.18	2.1	2.09	2.192
13	local	6	female	92.5	2.82	2.66	2.63	2.55	2.59	2.65
14	local	2	male	20	2.33	2.15	2.09	2.25	2.09	2.182
15	local	1	male	50	2.16	2.33	2.58	2.35	2.15	2.314
16	migrant	1	male	45	2.55	2.42	2.33	2.58	2.25	2.426
17	migrant	1	female	38.5	2.63	2.43	2.59	2.55	2.16	2.472
18	local	3	male	10.5	2.56	2.53	2.08	2.15	2.28	2.32
19	local	1	male	36.5	2.68	2.15	2.11	2.36	2.18	2.296
20	local	1	male	70	2.94	2.36	2.25	2.31	2.33	2.438
21	migrant	1	female	9.5	2.45	2.33	2.18	2.33	2.19	2.296
22	migrant	1	female	50.5	2.55	2.36	2.55	2.31	2.35	2.424
23	migrant	1	female	59.5	2.5	2.52	2.45	2.49	2.33	2.458
24	local	5	male	45.5	2.55	2.55	2.32	2.41	2.19	2.404
25	local	2	male	29.5	2.25	2.41	2.31	2.11	2.54	2.324
26	local	1	female	65.5	2.61	2.54	2.28	2.36	2.65	2.488
27	local	1	female	36	2.05	2.44	2.33	2.35	2.67	2.368
28	local	1	female	29.5	2.19	2.46	2.43	2.44	2.63	2.43
29	local	1	female	63	2.36	2.51	2.51	2.46	2.31	2.43
30	local	2	male	73.5	2.41	2.33	2.66	2.16	2.25	2.362
31	local	6	female	28	2.16	2.21	2.58	2.36	2.13	2.288
32	local	6	female	41.5	2.08	2.63	2.45	2.71	2.66	2.506
33	local	2	male	0	2.05	2.11	2.53	2.22	2.15	2.212
34	local	1	male	10	2.15	2.33	2.09	2.08	2.33	2.196
35	local	1	male	80.5	2.53	2.59	2.33	2.4	2.16	2.402
36	local	1	male	46.5	2.4	2.36	2.28	2.58	2.25	2.374
37	local	3	female	55.5	2.33	2.54	2.36	2.41	2.45	2.418
38	local	1	male	58	2.38	2.25	2.41	2.54	2.36	2.388
39	migrant	5	female	18.5	2.36	2.65	2.16	2.62	2.18	2.394
40	local	2	female	22	2.33	2.31	2.18	2.46	2.16	2.288
41	local	1	male	48	2.16	2.49	2.33	2.51	2.38	2.374
42	local	1	female	40	2.28	2.41	2.09	2.33	2.28	2.278
43	local	1	male	47.5	2.44	2.11	2.28	2.21	2.19	2.246
44	local	2	male	29	2.41	2.39	2.19	2.63	2.36	2.396
45	local	4	female	11	2.28	2.12	2.17	2.11	2.28	2.192
46	local	1	male	77.5	2.51	2.46	2.63	2.58	2.55	2.546
47	local	1	male	86	2.83	2.41	2.55	2.35	2.22	2.472
48	local	1	male	54.5	2.6	2.54	2.49	2.59	2.36	2.516
49	local	4	male	80	2.77	2.63	2.68	2.66	2.26	2.6
50	local	1	male	76	2.63	2.46	2.55	2.71	2.65	2.6
51	local	1	male	93	2.79	2.51	2.4	2.43	2.31	2.488
52	local	2	male	73.5	2.52	2.33	2.3	2.03	2.49	2.334
53	local	6	male	51	2.41	2.21	2.15	2.55	2.38	2.34
54	local	3	female	23	2.25	2.63	2.23	2.1	2.11	2.264
55	local	4	female	53.5	2.36	2.33	2.3	2.55	2.36	2.38
56	local	1	male	66	2.33	2.48	2.48	2.36	2.48	2.426
57	local	1	male	54	2.41	2.46	2.47	2.49	2.36	2.438
58	local	1	male	11	2.33	2.11	2.32	2.08	2.22	2.212
59	local	1	male	90	2.85	2.66	2.36	2.28	2.43	2.516
60	local	1	female	64.5	2.41	2.54	2.4	2.58	2.33	2.452
61	local	1	male	52.5	2.36	2.4	2.36	2.55	2.1	2.354
62	local	3	female	11	2.42	2.3	2.09	2.59	2.19	2.318
63	local	3	male	39	2.19	2.15	2.35	2.35	2.4	2.288
64	local	2	male	91.5	2.88	2.73	2.33	2.33	2.55	2.564
65	local	1	male	70.5	2.51	2.55	2.46	2.25	2.6	2.474
66	local	2	male	21	2.26	2.48	2.42	2.36	2.41	2.386
67	local	1	male	100	2.73	2.61	2.5	2.49	2.58	2.582
68	local	3	male	11	2.31	2.25	2.35	2.41	2.31	2.326
69	local	2	male	48.5	2.4	2.33	2.47	2.51	2.59	2.46
70	migrant	3	male	82.5	2.48	2.4	2.55	2.58	2.47	2.496
71	local	1	male	60	2.33	2.41	2.56	2.51	2.3	2.422
72	local	1	male	77	2.42	2.54	2.48	2.43	2.25	2.424
73	local	5	male	88	2.63	2.53	2.48	2.58	2.63	2.57
74	local	5	male	39.5	2.16	2.46	2.25	2.47	2.33	2.334
75	local	5	male	40	2.25	2.51	2.3	2.65	2.4	2.422
76	local	1	male	30	2.28	2.33	2.42	2.4	2.28	2.342
77	local	1	male	100	2.88	2.66	2.44	2.33	2.61	2.584
78	local	4	male	52.5	2.05	2.63	2.55	2.28	2.63	2.428
79	local	5	male	48	2.11	2.41	2.53	2.36	2.22	2.326
80	local	2	male	52	2.18	2.36	2.35	2.45	2.43	2.354
81	local	5	male	22.5	2.33	2.25	2.14	2.16	2.26	2.228
82	local	5	male	81.5	2.43	2.67	2.58	2.18	2.47	2.466
83	local	1	male	10	2.25	2.36	2.33	2.32	2.3	2.312
84	local	2	male	70.5	2.55	2.33	2.59	2.46	2.33	2.452
85	local	6	female	0	1.95	2.33	2.4	2.09	2.18	2.19
86	local	1	female	69	2.51	2.46	2.38	2.15	2.35	2.37
87	migrant	2	female	30.5	2.63	2.33	2.25	2.25	2.19	2.33
88	migrant	3	male	61	2.52	2.52	2.03	2.16	2.41	2.328
89	migrant	1	female	67	3.05	2.15	2.33	2.3	2.54	2.474
90	migrant	1	male	36.5	2.25	2.35	2.1	2.18	2.35	2.246
91	migrant	1	female	54	2.35	2.35	2.28	2.33	2.46	2.354
92	migrant	3	male	48.5	2.5	2.33	2.33	2.19	2.51	2.372
93	migrant	2	female	50.5	2.51	2.46	2.4	2.35	2.33	2.41
94	local	1	female	32.5	2.4	2.58	2.38	2.17	2.21	2.348
95	local	2	male	100	2.91	2.81	2.53	2.48	2.63	2.672
96	local	3	male	66.5	2.43	2.59	2.58	2.54	2.58	2.544
97	local	1	female	41.5	2.33	2.36	2.36	2.33	2.44	2.364
98	local	2	male	54.5	2.31	2.54	2.59	2.67	2.59	2.54
99	local	1	female	58	2.28	2.25	2.35	2.63	2.45	2.392
100	local	4	female	13.5	2.2	2.15	2.41	2.06	2.41	2.246
101	local	3	male	23	2.51	2.22	2.25	2.41	2.25	2.328
102	migrant	1	male	62.5	2.58	2.4	2.44	2.54	2.45	2.482
103	local	1	male	53.5	2.26	2.38	2.35	2.36	2.44	2.358
104	local	1	male	48.5	2.43	2.35	2.43	2.46	2.57	2.448
105	local	3	male	69	2.5	2.41	2.51	2.51	2.58	2.502
106	local	3	female	84	2.71	2.52	2.58	2.33	2.6	2.548
107	local	1	male	77	2.58	2.55	2.54	2.21	2.65	2.506
108	local	1	male	11	2.16	2.22	2.35	2.63	2.2	2.312
109	local	4	male	79	2.55	2.33	2.47	2.35	2.33	2.406
110	local	6	male	30	2.46	2.18	2.36	2.31	2.28	2.318
111	local	4	female	100	2.81	2.82	2.51	2.47	2.5	2.622
112	local	1	male	80.5	2.46	2.63	2.41	2.55	2.53	2.516
113	local	4	male	71.5	2.38	2.54	2.54	2.47	2.16	2.418
114	migrant	2	female	49.5	2.61	2.38	2.35	2.44	2.48	2.452
115	migrant	4	male	39	2.84	2.26	2.46	2.4	2.19	2.43
116	migrant	1	female	100	2.75	2.3	2.36	2.3	2.49	2.44
117	migrant	1	male	80	2.4	2.36	2.33	2.15	2.4	2.328
118	migrant	1	female	64.5	2.46	2.41	2.21	2.35	2.58	2.402
119	migrant	5	male	41	2.55	2.26	2.63	2.25	2.2	2.378
120	migrant	1	female	56	2.51	2.45	2.43	2.48	2.59	2.492
121	migrant	1	male	29	2.36	2.33	2.31	2.09	2.3	2.278
122	migrant	3	female	38	2.47	2.21	2.49	2.61	2.25	2.406
123	migrant	6	male	53.5	2.5	2.16	2.54	2.4	2.25	2.37
124	migrant	4	female	46	2.51	2.08	2.11	2.4	2.33	2.286
125	migrant	4	male	60	2.33	2.16	2.55	2.45	2.47	2.392
126	migrant	3	female	73.5	2.56	2.33	2.61	2.58	2.6	2.536
127	migrant	3	male	15.5	2.3	2.46	2.46	2.18	2.26	2.332
128	migrant	1	male	28.5	2.51	2.4	2.28	2.59	2.3	2.416
129	migrant	2	male	55	2.63	2.46	2.4	2.3	2.35	2.428
130	migrant	1	male	40.5	2.28	2.52	2.3	2.43	2.63	2.432
131	migrant	1	male	47.5	2.35	2.51	2.15	2.25	2.28	2.308
132	migrant	1	female	27	2.41	2.46	2.28	2.66	2.35	2.432
133	migrant	1	female	10	2.52	2.48	2.09	2.26	2.17	2.304
134	migrant	2	male	61	2.63	2.53	2.48	2.58	2.52	2.548
135	migrant	1	male	49	2.44	2.55	2.44	2.65	2.63	2.542
136	migrant	1	female	50.5	2.5	2.49	2.41	2.88	2.55	2.566
137	local	4	male	49.5	2.36	2.35	2.39	2.45	2.5	2.41
138	local	1	male	11.5	2.15	2.15	2.4	2.11	2.36	2.234
139	local	5	female	50	2.17	2.28	2.41	2.45	2.4	2.342
140	local	1	male	52.5	2.46	2.33	2.59	2.66	2.17	2.442
141	local	4	male	23.5	2.38	2.38	2.36	2.82	2.46	2.48
142	local	5	male	78	2.35	2.4	2.47	2.93	2.53	2.536
143	local	1	female	87.5	2.59	2.51	2.49	2.45	2.36	2.48
144	local	2	male	59.5	2.17	2.48	2.46	2.82	2.35	2.456
145	local	2	female	94.5	2.63	2.44	2.53	2.33	2.27	2.44
146	local	1	male	53.5	2.22	2.54	2.41	2.16	2.63	2.392
147	local	2	female	34.5	2.25	2.33	2.4	2.55	2.22	2.35
148	local	5	female	56.5	2.19	2.46	2.3	2.63	2.25	2.366
149	local	2	male	55	2.32	2.51	2.15	2.56	2.19	2.346
150	local	5	male	73	2.3	2.33	2.58	2.68	2.66	2.51
151	local	1	male	23.5	2.2	2.21	2.43	2.94	2.46	2.448
152	local	1	male	74	2.19	2.63	2.48	2.45	2.5	2.45
153	local	1	male	80.5	2.28	2.7	2.58	2.55	2.6	2.542
154	local	5	male	51.5	2.35	2.43	2.55	2.61	2.47	2.482
155	local	4	male	12.5	2.1	2.58	2.36	2.33	2.33	2.34
156	local	4	male	24	2.19	2.33	2.4	2.38	2.29	2.318
157	local	1	male	83	2.4	2.59	2.61	2.58	2.66	2.568
158	local	2	female	66	2.46	2.51	2.58	2.63	2.45	2.526
159	local	4	female	12	2.16	2.36	2.3	2.59	2.19	2.32
160	local	6	female	50	2.06	2.25	2.45	2.33	2.4	2.298
161	local	2	male	60.5	2.11	2.46	2.51	2.54	2.3	2.384
162	local	4	male	71.5	2.53	2.55	2.43	2.25	2.45	2.442
163	local	3	male	0	1.83	2.26	2.41	2.08	2.26	2.168
164	local	5	male	43.5	2.19	2.58	2.54	2.41	2.41	2.426
165	local	3	male	40	2.08	2.33	2.23	2.36	2.48	2.296
166	local	4	male	34	2.3	2.65	2.46	2.33	2.36	2.42
167	local	5	male	64	2.17	2.28	2.51	2.18	2.22	2.272
168	local	3	male	61.5	2.33	2.33	2.33	2.43	2.41	2.366
169	local	2	male	22	2.26	2.28	2.21	2.11	2.4	2.252
170	local	4	male	58.5	2.09	2.45	2.63	2.51	2.41	2.418
171	local	2	male	54	2.15	2.33	2.45	2.55	2.54	2.404
172	local	2	male	13	2.25	2.16	2.16	2.5	2.2	2.254
173	local	1	female	48.5	2.16	2.18	2.36	2.49	2.46	2.33
174	local	6	female	13	2.3	2.18	2.22	2.27	2.51	2.296
175	local	2	male	46.5	2.18	2.09	2.45	2.33	2.33	2.276
176	local	3	female	60	2.33	2.33	2.41	2.11	2.21	2.278
177	local	3	male	68.5	2.19	2.38	2.5	2.46	2.63	2.432
178	local	3	male	54	2.35	2.43	2.41	2.36	2.29	2.368
179	local	3	female	77.5	2.17	2.41	2.33	2.35	2.15	2.282
180	local	3	female	47	2.2	2.54	2.46	2.28	2.25	2.346
181	local	3	male	94	2.54	2.58	2.36	2.36	2.46	2.46
182	local	2	male	46	2.33	2.46	2.41	2.46	2.3	2.392
183	local	3	female	83	2.67	2.51	2.54	2.58	2.18	2.496
184	local	3	female	100	2.63	2.63	2.52	2.44	2.33	2.51
185	local	2	male	21	2.31	2.21	2.46	2.15	2.19	2.264
186	local	6	male	88.5	2.58	2.55	2.51	2.58	2.35	2.514
187	local	2	female	87.5	2.55	2.6	2.33	2.53	2.37	2.476
188	local	2	male	52.5	2.51	2.09	2.21	2.4	2.2	2.282
189	local	6	male	71	2.36	2.61	2.63	2.3	2.54	2.488
190	local	6	female	66	2.47	2.4	2.36	2.15	2.33	2.342
191	local	5	male	59.5	2.5	2.4	2.26	2.47	2.67	2.46
192	local	2	female	51	2.51	2.3	2.03	2.44	2.63	2.382
193	local	3	male	64	2.33	2.15	2.43	2.48	2.31	2.34
194	local	4	male	44.5	2.56	2.22	2.1	2.36	2.33	2.314
195	local	4	male	38.5	2.3	2.34	2.4	2.47	2.36	2.374
196	local	2	male	40	2.51	2.48	2.36	2.25	2.25	2.37
197	local	6	male	42.5	2.63	2.45	2.58	2.4	2.3	2.472
198	local	5	male	39	2.17	2.34	2.41	2.58	2.58	2.416
199	local	5	male	29.5	2.35	2.31	2.23	2.28	2.44	2.322
200	local	3	male	20	2.43	2.4	2.58	2.59	2.65	2.53
201	local	5	male	20.5	2.45	2.56	2.11	2.25	2.16	2.306
202	local	3	male	14	2.18	2.3	2.59	2.35	2.33	2.35
203	local	3	male	81	2.4	2.55	2.63	2.25	2.28	2.422
204	local	3	male	73.5	2.46	2.63	2.45	2.55	2.53	2.524
205	local	6	male	70	2.55	2.28	2.25	2.31	2.28	2.334
206	local	5	male	56.5	2.46	2.35	2.33	2.49	2.16	2.358
207	local	6	male	53.5	2.32	2.25	2.45	2.44	2.18	2.328
208	local	4	male	22.5	2.23	2.52	2.36	2.11	2.48	2.34
209	local	2	male	66	2.33	2.63	2.56	2.47	2.09	2.416
210	local	5	male	42.5	2.15	2.44	2.58	2.36	2.4	2.386
211	local	2	female	54.5	2.2	2.5	2.51	2.36	2.41	2.396
212	local	3	female	44	2.18	2.36	2.47	2.4	2.54	2.39
213	local	4	male	54	2.11	2.55	2.36	2.3	2.47	2.358
214	local	1	female	77	2.39	2.17	2.55	2.15	2.46	2.344
215	local	2	male	44.5	2.4	2.46	2.36	2.48	2.51	2.442
216	local	4	male	21	2.35	2.35	2.46	2.51	2.33	2.4
217	local	3	male	86	2.49	2.58	2.66	2.48	2.6	2.562
218	local	2	female	50	2.3	2.33	2.88	2.47	2.63	2.522
219	local	4	male	10.5	2.33	2.59	2.58	2.09	2.16	2.35
220	local	6	male	100	2.9	2.49	2.65	2.61	2.58	2.646
221	local	4	female	52.5	2.4	2.33	2.88	2.4	2.51	2.504
222	local	2	female	34.5	2.38	2.25	2.45	2.36	2.59	2.406
223	local	2	female	51	2.11	2.41	2.11	2.4	2.45	2.296
224	local	3	male	48.5	2.09	2.54	2.45	2.46	2.53	2.414
225	local	3	male	46.5	2.16	2.44	2.66	2.51	2.25	2.404
226	local	3	male	83.5	2.27	2.46	2.82	2.58	2.93	2.612
227	local	1	male	41.5	2.31	2.51	2.93	2.43	2.41	2.518
228	local	2	male	52.5	2.16	2.33	2.15	2.58	2.36	2.316
229	local	5	male	93	2.51	2.5	2.77	2.55	2.33	2.532
230	local	1	male	13	2.17	2.11	2.33	2.65	2.38	2.328
231	local	3	female	85	2.6	2.46	2.39	2.43	2.36	2.448
232	local	5	male	40	2.09	2.33	2.55	2.33	2.41	2.342
233	local	1	male	100	2.74	2.53	2.8	2.28	2.44	2.558
234	local	6	male	22.5	2.26	2.58	2.56	2.46	2.23	2.418
235	local	4	male	24	2.37	2.33	2.68	2.18	2.16	2.344
236	local	3	male	58	2.11	2.59	2.94	2.16	2.36	2.432
237	local	6	male	65.5	2.18	2.45	2.45	2.18	2.71	2.394
238	local	4	male	31.5	2.39	2.37	2.55	2.43	2.22	2.392
239	local	3	male	73	2.55	2.25	2.58	2.09	2.63	2.42
240	local	5	male	60	2.43	2.33	2.41	2.41	2.55	2.426
241	local	5	male	13.5	2.2	2.19	2.59	2.54	2.33	2.37
242	local	4	male	43.5	2.19	2.36	2.63	2.55	2.35	2.416
243	local	6	male	83.5	2.63	2.55	2.47	2.46	2.41	2.504
244	local	5	male	59.5	2.46	2.45	2.25	2.51	2.39	2.412
245	local	5	female	41	2.06	2.33	2.32	2.33	2.03	2.214
246	local	3	male	45.5	2.15	2.25	2.41	2.21	2.35	2.274
247	local	5	female	72	2.33	2.46	2.4	2.63	2.1	2.384
248	local	5	male	22.5	2.41	2.38	2.3	2.71	2.41	2.442
249	local	4	male	23	2.52	2.33	2.15	2.36	2.45	2.362
250	local	4	female	66.5	2.16	2.37	2.46	2.93	2.5	2.484
251	local	3	male	40	2.4	2.26	2.32	2.53	2.33	2.368
252	local	3	male	84	2.53	2.67	2.48	2.33	2.41	2.484
253	local	1	female	100	2.84	2.84	2.7	2.39	2.58	2.67
254	local	3	female	74	2.45	2.55	2.55	2.41	2.55	2.502
255	local	3	male	62.5	2.53	2.61	2.35	2.36	2.59	2.488
256	local	4	female	51.5	2.55	2.35	2.4	2.43	2.41	2.428
257	local	4	female	34	2.55	2.41	2.4	2.44	2.36	2.432
258	local	5	male	80.5	2.45	2.55	2.58	2.29	2.25	2.424
259	local	4	male	79	2.48	2.43	2.3	2.16	2.35	2.344
260	local	3	male	24	2.41	2.29	2.65	2.36	2.41	2.424
261	local	5	male	63.5	2.49	2.35	2.29	2.71	2.45	2.458
262	local	5	male	54.5	2.33	2.18	2.33	2.22	2.48	2.308
263	local	3	male	52	2.43	2.33	2.28	2.63	2.58	2.45
264	local	2	female	51	2.46	2.41	2.33	2.25	2.55	2.4
265	local	3	male	48.5	2.51	2.54	2.4	2.33	2.53	2.462
266	local	3	female	74	2.55	2.5	2.16	2.45	2.49	2.43
267	local	3	male	66	2.5	2.46	2.18	2.33	2.38	2.37
268	local	2	male	73.5	2.49	2.51	2.59	2.51	2.41	2.502
269	local	3	male	46	2.16	2.33	2.09	2.36	2.33	2.254
270	local	3	male	33	2.36	2.21	2.46	2.42	2.35	2.36
271	local	2	male	14	2.11	2.23	2.41	2.58	2.11	2.288
272	local	2	male	40	2.33	2.33	2.54	2.12	2.35	2.334
273	local	3	male	64	2.41	2.4	2.63	2.59	2.44	2.494
274	local	3	female	50	2.36	2.3	2.46	2.35	2.56	2.406
275	local	3	female	58	2.33	2.15	2.51	2.41	2.3	2.34
276	local	2	male	23.5	2.4	2.52	2.33	2.25	2.51	2.402
277	local	2	female	20	2.3	2.36	2.21	2.4	2.63	2.38
278	local	3	male	22.5	2.15	2.48	2.63	2.3	2.28	2.368
279	local	3	male	40.5	2.54	2.24	2.45	2.15	2.35	2.346
280	local	2	male	44.5	2.35	2.41	2.03	2.44	2.3	2.306
281	local	3	male	29.5	2.48	2.35	2.35	2.36	2.52	2.412
282	local	3	male	70.5	2.41	2.4	2.1	2.48	2.63	2.404
283	local	3	male	79.5	2.45	2.35	2.46	2.4	2.45	2.422
284	local	6	male	51.5	2.55	2.41	2.55	2.58	2.5	2.518
285	local	5	female	11.5	2.4	2.26	2.58	2.19	2.36	2.358
286	local	6	male	52.5	2.36	2.45	2.43	2.59	2.5	2.466
287	local	4	female	53	2.35	2.36	2.35	2.51	2.17	2.348
288	local	2	female	47.5	2.55	2.45	2.58	2.35	2.46	2.478
289	local	5	female	81.5	2.42	2.55	2.38	2.25	2.53	2.426
290	local	1	male	83	2.4	2.36	2.59	2.18	2.35	2.376
291	local	1	male	100	2.93	2.29	2.65	2.43	2.6	2.58
292	local	2	male	57.5	2.31	2.58	2.31	2.11	2.4	2.342
293	local	6	male	55.5	2.35	2.25	2.25	2.51	2.3	2.332
294	local	1	male	77	2.41	2.65	2.44	2.55	2.15	2.44
295	local	2	male	39	2.33	2.28	2.39	2.5	2.42	2.384
296	local	5	male	21.5	2.36	2.33	2.33	2.49	2.45	2.392
297	local	2	male	39.5	2.41	2.28	2.45	2.3	2.48	2.384
298	local	2	male	30	2.44	2.3	2.58	2.33	2.36	2.402
299	local	4	female	58	2.48	2.45	2.5	2.11	2.58	2.424
300	local	2	male	22	2.16	2.16	2.21	2.09	2.33	2.19
301	local	5	female	31.5	2.36	2.18	2.18	2.59	2.59	2.38
302	local	5	male	88.5	2.71	2.46	2.4	2.53	2.45	2.51
303	local	6	female	33.5	2.22	2.09	2.3	2.36	2.41	2.276
304	local	3	male	93.5	2.63	2.35	2.15	2.25	2.36	2.348
305	local	5	male	54	2.45	2.58	2.33	2.4	2.45	2.442
306	local	5	male	69	2.53	2.33	2.41	2.55	2.39	2.442
307	local	3	male	44.5	2.33	2.59	2.48	2.41	2.56	2.474
308	local	5	male	72	2.41	2.41	2.45	2.54	2.33	2.428
309	local	1	male	74.5	2.52	2.36	2.51	2.48	2.41	2.456
310	local	3	male	48.5	2.55	2.25	2.55	2.46	2.39	2.44
311	local	5	male	84	2.55	2.41	2.53	2.51	2.54	2.508
312	migrant	1	female	43.5	2.51	2.17	2.45	2.33	2.26	2.344
313	migrant	1	male	78	2.65	2.26	2.41	2.21	2.44	2.394
314	migrant	1	female	88.5	2.6	2.3	2.54	2.6	2.49	2.506
315	local	5	male	34.5	2.28	2.4	2.33	2.41	2.33	2.35
316	local	5	male	79.5	2.56	2.3	2.46	2.54	2.47	2.466
317	local	6	female	42.5	2.35	2.15	2.51	2.39	2.13	2.306
318	local	4	male	44	2.33	2.53	2.33	2.46	2.18	2.366
319	local	6	female	62	2.51	2.34	2.21	2.51	2.48	2.41
320	local	3	female	80	2.56	2.48	2.63	2.33	2.32	2.464
321	local	1	female	71	2.5	2.41	2.45	2.21	2.16	2.346
322	local	1	male	94	2.58	2.55	2.66	2.35	2.51	2.53
323	local	1	female	23	2.15	2.45	2.33	2.33	2.23	2.298
324	local	1	male	88	2.57	2.46	2.7	2.58	2.33	2.528
325	local	5	male	66.5	2.41	2.36	2.45	2.41	2.53	2.432
326	local	4	male	79	2.33	2.43	2.51	2.59	2.43	2.458
327	local	2	male	63.5	2.25	2.5	2.38	2.5	2.44	2.414
328	local	5	male	12	2.28	2.18	2.35	2.06	2.22	2.218
329	migrant	1	male	37	2.58	2.3	2.33	2.25	2.45	2.382
330	migrant	3	male	40	2.05	2.17	2.28	2.31	2.5	2.262
331	local	2	male	100	2.69	2.84	2.59	2.4	2.49	2.602
332	local	5	male	44.5	2.4	2.36	2.56	2.3	2.45	2.414
333	local	3	male	43.5	2.3	2.41	2.48	2.15	2.33	2.334
334	local	3	male	59	2.15	2.48	2.4	2.22	2.35	2.32
335	local	4	male	58.5	2.45	2.36	2.65	2.41	2.41	2.456
336	local	5	male	60	2.5	2.33	2.36	2.48	2.46	2.426
337	local	2	female	46	2.48	2.25	2.33	2.52	2.58	2.432
338	migrant	1	male	56.5	2.11	2.2	2.28	2.36	2.55	2.3
339	migrant	6	female	63.5	2.16	2.18	2.47	2.41	2.65	2.374
340	local	6	female	86	2.59	2.53	2.63	2.4	2.63	2.556
341	local	6	male	48.5	2.36	2.41	2.16	2.45	2.33	2.342
342	local	2	female	100	2.86	2.61	2.81	2.41	2.82	2.702
343	local	3	male	33	2.23	2.35	2.33	2.54	2.35	2.36
344	local	3	male	50	2.5	2.38	2.09	2.53	2.43	2.386
345	local	2	male	85.5	2.54	2.72	2.56	2.46	2.55	2.566
346	local	5	male	90	2.55	2.46	2.63	2.51	2.18	2.466
347	local	2	male	41.5	2.35	2.43	2.41	2.33	2.33	2.37
348	local	3	male	12	2.31	2.33	2.21	2.21	2.09	2.23
349	local	1	female	100	2.79	2.58	2.58	2.63	2.63	2.642
350	local	2	male	52.5	2.45	2.44	2.56	2.42	2.58	2.49
351	local	1	female	73	2.35	2.56	2.59	2.58	2.33	2.482
352	local	5	male	93.5	2.49	2.73	2.7	2.33	2.59	2.568
353	local	1	male	53	2.55	2.71	2.36	2.65	2.41	2.536
354	migrant	1	male	51	2.25	2.06	2.25	2.43	2.35	2.268
355	migrant	1	male	49.5	2.65	2.36	2.18	2.33	2.25	2.354
356	migrant	1	female	90	2.75	2.68	2.43	2.28	2.47	2.522
357	local	4	male	30.5	2.15	2.41	2.11	2.31	2.47	2.29
358	migrant	1	male	39.5	2.63	2.15	2.51	2.44	2.41	2.428
359	local	4	male	100	2.91	2.67	2.55	2.46	2.54	2.626
360	migrant	1	female	26	2.66	2.11	2.5	2.18	2.45	2.38
361	migrant	3	female	31	2.54	2.26	2.49	2.45	2.46	2.44
362	migrant	3	male	46	2.5	2.06	2.33	2.09	2.51	2.298
363	local	1	male	66.5	2.51	2.33	2.33	2.41	2.33	2.382
364	migrant	1	female	50.5	2.53	2.22	2.11	2.36	2.21	2.286
365	migrant	1	male	59.5	2.62	2.5	2.61	2.4	2.63	2.552
366	local	5	male	54	2.48	2.41	2.22	2.3	2.46	2.374
367	local	4	male	53.5	2.49	2.44	2.17	2.15	2.35	2.32
368	local	6	male	70	2.51	2.36	2.35	2.56	2.33	2.422
369	migrant	1	male	94.5	2.58	2.66	2.5	2.35	2.51	2.52
370	migrant	1	female	63	2.55	2.42	2.46	2.48	2.4	2.462
371	migrant	6	male	76.5	2.63	2.51	2.28	2.44	2.3	2.432
372	migrant	1	female	74	2.5	2.53	2.35	2.53	2.15	2.412
373	local	6	male	76.5	2.4	2.22	2.46	2.44	2.25	2.354
374	local	4	female	75	2.3	2.16	2.52	2.4	2.34	2.344
375	local	3	male	48.5	2.15	2.17	2.3	2.46	2.48	2.312
376	local	3	male	74	2.55	2.28	2.58	2.48	2.41	2.46
377	local	3	male	49.5	2.43	2.4	2.36	2.41	2.34	2.388
378	local	3	male	69.5	2.48	2.3	2.65	2.54	2.65	2.524
379	local	6	female	49	2.56	2.15	2.47	2.46	2.66	2.46
380	local	3	female	53	2.61	2.38	2.33	2.46	2.88	2.532
381	local	6	male	73	2.55	2.41	2.28	2.51	2.58	2.466
382	local	4	female	81	2.41	2.48	2.53	2.33	2.65	2.48
383	local	6	male	55.5	2.53	2.51	2.34	2.21	2.88	2.494
384	local	6	male	59.5	2.33	2.33	2.16	2.63	2.45	2.38
385	local	6	male	74.5	2.46	2.61	2.18	2.58	2.11	2.388
386	local	3	male	11	2.25	2.4	2.26	2.1	2.45	2.292
387	local	4	male	30	2.58	2.47	2.09	2.59	2.66	2.478
388	local	4	male	44.5	2.35	2.58	2.56	2.35	2.82	2.532
389	local	4	male	62.5	2.46	2.36	2.3	2.51	2.93	2.512
390	local	5	male	66	2.35	2.59	2.41	2.25	2.15	2.35
391	local	1	male	100	2.66	2.65	2.63	2.74	2.82	2.7
392	local	6	male	51.5	2.41	2.41	2.28	2.4	2.33	2.366
393	local	3	male	50	2.33	2.25	2.35	2.3	2.16	2.278
394	migrant	1	female	53	2.95	2.66	2.33	2.15	2.55	2.528
395	migrant	1	female	61.5	2.5	2.35	2.52	2.41	2.63	2.482
396	migrant	3	female	38.5	2.61	2.51	2.63	2.35	2.56	2.532
397	local	5	male	45	2.41	2.35	2.51	2.48	2.68	2.486
398	migrant	3	male	33.5	2.43	2.36	2.5	2.33	2.94	2.512
399	migrant	1	male	42.5	2.44	2.15	2.36	2.65	2.45	2.41
400	local	3	male	81.5	2.56	2.46	2.55	2.41	2.55	2.506
401	migrant	1	male	56.5	2.53	2.26	2.17	2.33	2.41	2.34
402	migrant	2	female	49.5	2.5	2.15	2.46	2.28	2.56	2.39
403	migrant	2	female	46	2.61	2.33	2.41	2.45	2.33	2.426
404	migrant	3	male	69	2.52	2.48	2.54	2.63	2.48	2.53
405	local	5	female	74	2.45	2.33	2.53	2.16	2.53	2.4
406	local	6	male	68.5	2.43	2.43	2.46	2.18	2.61	2.422
407	migrant	3	male	45	2.82	2.33	2.51	2.33	2.26	2.45
408	local	4	male	90.5	2.46	2.45	2.33	2.51	2.44	2.438
409	local	3	male	100	2.83	2.55	2.21	2.55	2.49	2.526
410	migrant	3	female	27.5	2.56	2.41	2.63	2.63	2.53	2.552
411	local	1	male	32.5	2.45	2.36	2.03	2.4	2.33	2.314
412	local	4	female	28.5	2.35	2.41	2.62	2.3	2.13	2.362
413	local	4	female	27	2.3	2.4	2.1	2.15	2.18	2.226
414	local	1	female	88.5	2.38	2.63	2.68	2.35	2.48	2.504
415	migrant	2	male	45.5	2.53	2.33	2.48	2.38	2.4	2.424
416	migrant	2	female	34	2.61	2.36	2.5	2.48	2.16	2.422
417	local	6	male	46.5	2.5	2.44	2.42	2.41	2.55	2.464
418	migrant	2	female	61.5	2.54	2.4	2.35	2.36	2.23	2.376
419	local	4	male	94.5	2.49	2.42	2.58	2.48	2.55	2.504
420	migrant	2	female	53.5	2.58	2.52	2.46	2.4	2.53	2.498
421	migrant	2	male	44	2.64	2.3	2.59	2.58	2.4	2.502
422	migrant	2	male	39	2.63	2.31	2.54	2.51	2.11	2.42
423	migrant	3	male	64.5	2.81	2.25	2.61	2.59	2.58	2.568
424	migrant	4	female	50	2.54	2.36	2.25	2.39	2.46	2.4
425	migrant	1	female	41.5	2.69	2.11	2.55	2.46	2.65	2.492
426	migrant	1	male	22.5	2.74	2.25	2.38	2.25	2.52	2.428
427	migrant	3	female	60.5	2.35	2.13	2.41	2.58	2.33	2.36
428	local	4	female	63	2.4	2.54	2.36	2.47	2.28	2.41
429	migrant	1	male	48.5	2.53	2.15	2.58	2.65	2.33	2.448
430	migrant	1	male	52.5	2.65	2.33	2.51	2.53	2.41	2.486
431	migrant	3	male	51	2.65	2.16	2.55	2.33	2.58	2.454
432	migrant	1	male	63	2.14	2.25	2.5	2.28	2.45	2.324
433	local	1	male	83	2.45	2.55	2.49	2.5	2.36	2.47
434	migrant	1	female	58	2.85	2.36	2.55	2.46	2.4	2.524
435	migrant	1	female	31.5	2.77	2.18	2.33	2.16	2.3	2.348
436	migrant	5	male	49	2.61	2.16	2.11	2.18	2.15	2.242
437	local	4	male	44.5	2.35	2.28	2.4	2.33	2.45	2.362
438	migrant	5	female	59	2.71	2.28	2.3	2.09	2.51	2.378
439	migrant	3	female	71	2.53	2.19	2.15	2.33	2.48	2.336
440	local	5	male	43	2.55	2.2	2.33	2.41	2.36	2.37
441	local	4	female	40	2.45	2.19	2.46	2.4	2.44	2.388
442	local	5	male	39.5	2.36	2.36	2.48	2.45	2.35	2.4
443	migrant	1	female	18	2.46	2.22	2.52	2.35	2.4	2.39
444	local	1	male	48.5	2.44	2.35	2.35	2.33	2.58	2.41
445	migrant	3	female	44.5	2.7	2.26	2.58	2.26	2.4	2.44
446	local	5	female	59	2.36	2.41	2.46	2.44	2.59	2.452
447	migrant	3	male	30	2.65	2.31	2.65	2.49	2.35	2.49
448	migrant	1	male	81	2.41	2.49	2.38	2.29	2.41	2.396
449	local	5	female	46	2.53	2.53	2.33	2.36	2.25	2.4
450	migrant	5	female	40	2.52	2.11	2.28	2.13	2.36	2.28
451	local	5	male	87.5	2.65	2.48	2.35	2.46	2.63	2.514
452	local	6	female	31.5	2.28	2.33	2.42	2.48	2.35	2.372
453	local	3	female	100	2.65	2.53	2.66	2.33	2.49	2.532
454	local	5	female	88	2.6	2.55	2.48	2.37	2.71	2.542
455	migrant	2	female	32.5	2.66	2.08	2.53	2.28	2.25	2.36
456	migrant	3	male	63.5	2.45	2.15	2.09	2.23	2.2	2.224
457	migrant	1	female	38.5	2.53	2.17	2.51	2.36	2.56	2.426
458	migrant	3	female	46.5	2.7	2.06	2.58	2.53	2.3	2.434
459	local	5	male	43	2.41	2.41	2.41	2.15	2.41	2.358
460	migrant	1	male	52	2.8	2.33	2.59	2.4	2.63	2.55
461	migrant	2	male	57.5	2.53	2.43	2.33	2.35	2.28	2.384
462	migrant	2	male	60	2.61	2.52	2.51	2.48	2.35	2.494
463	local	3	male	38.5	2.44	2.35	2.25	2.36	2.46	2.372
464	migrant	1	female	39.5	2.84	2.4	2.4	2.42	2.52	2.516
465	migrant	1	male	33	2.52	2.33	2.11	2.3	2.63	2.378
466	migrant	1	female	53.5	2.53	2.15	2.58	2.4	2.48	2.428
467	migrant	2	male	56.5	2.64	2.36	2.55	2.41	2.5	2.492
468	local	6	male	55	2.35	2.55	2.65	2.54	2.36	2.49
469	migrant	1	male	21.5	2.11	2.15	2.34	2.4	2.49	2.298
470	migrant	2	male	58	2.73	2.09	2.33	2.46	2.17	2.356
471	migrant	3	male	81.5	2.55	2.35	2.28	2.51	2.46	2.43
472	migrant	1	male	50.5	2.43	2.16	2.31	2.33	2.55	2.356
473	local	5	male	82.5	2.55	2.54	2.4	2.21	2.45	2.43
474	local	1	male	39	2.3	2.36	2.38	2.63	2.46	2.426
475	local	6	male	52.5	2.45	2.41	2.43	2.33	2.49	2.422
476	local	6	female	32	2.36	2.5	2.3	2.41	2.5	2.414
477	local	2	female	100	2.78	2.49	2.36	2.46	2.53	2.524
478	migrant	1	male	41.5	2.24	2.22	2.4	2.33	2.16	2.27
479	migrant	6	male	28.5	2.4	2.05	2.3	2.26	2.45	2.292
480	migrant	1	male	39	2.15	2.13	2.15	2.35	2.46	2.248
481	migrant	4	male	62.5	2.35	2.18	2.4	2.4	2.34	2.334
482	local	6	female	84	2.57	2.53	2.5	2.58	2.48	2.532
483	local	2	male	79	2.55	2.45	2.48	2.33	2.47	2.456
484	local	1	male	74	2.35	2.48	2.45	2.65	2.58	2.502
485	local	2	male	28.5	2.15	2.36	2.32	2.35	2.45	2.326
486	local	6	male	44.5	2.45	2.44	2.28	2.33	2.59	2.418
487	local	2	female	54.5	2.33	2.35	2.4	2.28	2.36	2.344
488	local	2	male	51	2.18	2.46	2.58	2.43	2.4	2.41
489	local	6	male	71	2.4	2.35	2.3	2.45	2.25	2.35
490	local	2	male	86.5	2.55	2.51	2.59	2.36	2.41	2.484
491	migrant	1	male	47	2.16	2.22	2.44	2.18	2.53	2.306
492	migrant	1	male	45	2.11	2.09	2.43	2.53	2.41	2.314
493	migrant	6	male	64.5	2.28	2.16	2.25	2.58	2.54	2.362
494	migrant	1	male	51.5	2.3	2.24	2.41	2.56	2.5	2.402
495	local	2	female	66	2.41	2.41	2.35	2.3	2.41	2.376
496	local	5	male	57.5	2.54	2.4	2.45	2.4	2.35	2.428
497	local	2	female	63	2.47	2.3	2.44	2.63	2.44	2.456
498	local	5	male	53.5	2.46	2.45	2.52	2.28	2.18	2.378
499	local	6	male	66	2.51	2.66	2.41	2.35	2.43	2.472
500	local	2	male	59.5	2.33	2.88	2.58	2.53	2.11	2.486
501	local	4	male	85.5	2.21	2.58	2.7	2.52	2.51	2.504
502	local	1	male	90	2.63	2.65	2.66	2.63	2.55	2.624
503	local	5	male	43.5	2.54	2.88	2.34	2.55	2.5	2.562
504	local	3	male	100	2.66	2.45	2.35	2.5	2.49	2.49
505	local	4	male	78.5	2.4	2.11	2.25	2.36	2.51	2.326
506	local	1	male	44	2.47	2.45	2.58	2.45	2.33	2.456
507	local	5	male	42.5	2.46	2.66	2.41	2.17	2.11	2.362
508	local	2	male	33.5	2.35	2.82	2.65	2.46	2.35	2.526
509	local	3	female	29	2.26	2.93	2.34	2.46	2.41	2.48
510	local	5	female	70	2.4	2.15	2.33	2.53	2.52	2.386
511	local	2	male	54	2.43	2.82	2.28	2.58	2.03	2.428
512	local	5	female	61	2.4	2.33	2.4	2.54	2.45	2.424
513	local	6	male	88.5	2.53	2.36	2.51	2.59	2.46	2.49
514	local	3	female	80.5	2.41	2.55	2.16	2.5	2.44	2.412
515	local	2	male	83.5	2.35	2.63	2.18	2.48	2.5	2.428
516	local	3	male	76	2.44	2.56	2.35	2.25	2.53	2.426
517	local	3	male	90.5	2.56	2.68	2.49	2.36	2.63	2.544
518	local	1	female	58.5	2.43	2.94	2.33	2.4	2.5	2.52
519	local	3	male	56.5	2.44	2.45	2.53	2.11	2.58	2.422
520	local	6	female	59	2.47	2.55	2.5	2.58	2.5	2.52
521	local	6	male	41.5	2.51	2.74	2.41	2.43	2.59	2.536
522	migrant	2	male	43	2.26	2.19	2.35	2.65	2.47	2.384
523	migrant	2	male	66.5	2.44	2.33	2.41	2.5	2.44	2.424
524	local	1	male	91	2.49	2.42	2.44	2.33	2.25	2.386
525	local	3	male	63	2.53	2.66	2.35	2.28	2.43	2.45
526	local	3	male	52.5	2.5	2.42	2.4	2.58	2.46	2.472
527	migrant	2	female	38	2.13	2.09	2.3	2.51	2.4	2.286
528	local	3	male	30.5	2.18	2.35	2.15	2.59	2.16	2.286
529	migrant	1	female	79	2.48	2.48	2.33	2.55	2.35	2.438
530	local	1	male	45	2.45	2.33	2.4	2.45	2.45	2.416
531	migrant	2	male	40	2.16	2.11	2.48	2.25	2.34	2.268
532	local	1	male	62.5	2.4	2.45	2.45	2.46	2.48	2.448
533	migrant	3	female	29	2.23	2.09	2.31	2.48	2.47	2.316
534	local	6	male	60	2.45	2.44	2.3	2.55	2.58	2.464
535	local	1	male	92	2.53	2.58	2.4	2.48	2.56	2.51
536	local	3	female	59	2.18	2.43	2.4	2.63	2.59	2.446
537	local	6	male	83	2.43	2.34	2.11	2.54	2.5	2.384
538	local	3	male	77	2.11	2.41	2.58	2.58	2.57	2.45
539	local	5	male	70	2.51	2.35	2.4	2.6	2.25	2.422
540	local	5	female	69.5	2.55	2.4	2.65	2.65	2.55	2.56
541	local	5	female	57.5	2.5	2.3	2.3	2.54	2.46	2.42
542	local	5	male	54	2.49	2.15	2.33	2.33	2.41	2.342
543	local	5	female	73	2.36	2.41	2.28	2.28	2.54	2.374
544	local	6	male	53	2.33	2.3	2.52	2.43	2.47	2.41
545	local	5	male	78.5	2.11	2.48	2.44	2.63	2.53	2.438
546	local	2	male	33.5	2.47	2.46	2.58	2.16	2.5	2.434
547	local	5	male	71.5	2.4	2.51	2.36	2.18	2.4	2.37
548	local	5	male	55	2.11	2.52	2.56	2.45	2.3	2.388
549	local	2	male	54	2.58	2.4	2.3	2.09	2.15	2.304
550	local	5	male	56.5	2.45	2.53	2.47	2.47	2.45	2.474
551	local	6	male	61.5	2.65	2.54	2.63	2.55	2.41	2.556
552	local	2	male	38.5	2.47	2.55	2.28	2.36	2.48	2.428
553	local	6	male	66.5	2.33	2.45	2.35	2.44	2.35	2.384
554	local	2	male	64	2.28	2.4	2.35	2.19	2.4	2.324
555	local	5	female	81.5	2.56	2.36	2.52	2.52	2.45	2.482
556	migrant	4	male	46.5	2.05	2.03	2.63	2.15	2.4	2.252
557	local	6	female	36.5	2.45	2.41	2.45	2.56	2.58	2.49
558	migrant	3	female	24	2.36	2.1	2.5	2.55	2.46	2.394
559	migrant	3	female	48	2.33	2.55	2.36	2.15	2.59	2.396
560	local	6	female	80	2.55	2.36	2.47	2.47	2.47	2.464
561	local	4	male	59.5	2.47	2.41	2.17	2.45	2.53	2.406
562	local	4	male	74.5	2.36	2.55	2.46	2.63	2.25	2.45
563	local	6	male	46.5	2.44	2.48	2.56	2.58	2.28	2.468
564	migrant	1	female	60	2.45	2.58	2.58	2.55	2.35	2.502
565	local	4	male	93.5	2.24	2.55	2.43	2.65	2.29	2.432
566	migrant	1	male	47	2.52	2.59	2.4	2.47	2.52	2.5
567	migrant	2	male	53.5	2.49	2.43	2.11	2.33	2.63	2.398
568	migrant	3	male	52.5	2.55	2.4	2.58	2.28	2.47	2.456
569	local	1	male	38.5	2.45	2.25	2.66	2.54	2.5	2.48
570	migrant	1	male	51	2.38	2.52	2.65	2.47	2.36	2.476
571	migrant	1	female	50	2.46	2.46	2.47	2.16	2.45	2.4
572	local	6	male	69	2.58	2.47	2.33	2.18	2.17	2.346
573	migrant	1	male	41.5	2.4	2.55	2.28	2.51	2.46	2.44
574	migrant	3	male	39.5	2.38	2.58	2.53	2.09	2.42	2.4
575	local	5	female	65	2.33	2.61	2.42	2.36	2.65	2.474
576	migrant	4	male	63.5	2.36	2.59	2.18	2.4	2.33	2.372
577	migrant	3	male	68	2.33	2.45	2.43	2.3	2.33	2.368
578	local	1	female	46	2.45	2.34	2.11	2.15	2.28	2.266
579	migrant	3	female	59	2.47	2.25	2.51	2.55	2.4	2.436
580	migrant	1	female	49.5	2.41	2.41	2.55	2.41	2.11	2.378
581	migrant	3	male	78.5	2.5	2.35	2.5	2.48	2.58	2.482
582	local	6	female	53	2.45	2.56	2.49	2.45	2.45	2.48
583	local	1	male	58	2.5	2.3	2.61	2.36	2.65	2.484
584	local	5	male	49.5	2.53	2.55	2.33	2.51	2.44	2.472
585	local	5	male	60	2.48	2.63	2.11	2.4	2.33	2.39
586	local	4	male	34.5	2.25	2.28	2.22	2.4	2.28	2.286
587	local	6	female	63	2.36	2.35	2.35	2.35	2.4	2.362
588	local	5	male	75.5	2.47	2.4	2.65	2.3	2.65	2.494
589	local	6	female	90	2.57	2.52	2.38	2.35	2.58	2.48
590	local	2	female	51	2.55	2.63	2.45	2.33	2.45	2.482
591	local	6	male	94	2.65	2.36	2.36	2.33	2.6	2.46
592	local	5	male	52.5	2.63	2.5	2.63	2.48	2.55	2.558
593	local	2	male	86	2.6	2.76	2.44	2.46	2.37	2.526
594	local	4	female	84	2.44	2.5	2.41	2.41	2.56	2.464
595	local	4	male	59.5	2.45	2.17	2.28	2.45	2.3	2.33
596	local	2	male	48.5	2.51	2.46	2.51	2.4	2.53	2.482
597	local	1	female	75	2.36	2.45	2.83	2.11	2.63	2.476
598	local	1	male	74.5	2.61	2.35	2.6	2.58	2.28	2.484
599	local	1	male	36	2.55	2.45	2.77	2.36	2.35	2.496
600	local	4	female	61.5	2.51	2.6	2.63	2.65	2.51	2.58
601	migrant	4	female	18	2.15	2.58	2.79		2.52	2.51
602	migrant	5	female	62.5	2.63	2.46	2.52	2.33	2.63	2.514
603	migrant	2	male	16.5	2.33	2.65	2.44	2.28	2.5	2.44
604	local	1	male	73	2.41	2.35	2.58	2.42	2.51	2.454
605	local	3	male	30.5	2.28	2.33	2.53	2.45	2.36	2.39
606	local	3	male	68	2.36	2.28	2.59	2.16	2.41	2.36
607	local	1	male	64.5	2.55	2.43	2.47	2.38	2.17	2.4
608	local	3	male	47	2.48	2.46	2.35	2.42	2.46	2.434
609	local	3	male	88.5	2.34	2.44	2.45	2.19	2.44	2.372
610	migrant	1	female	52	2.15	2.18	2.4	2.58	2.44	2.35
611	local	3	male	85	2.31	2.6	2.51	2.36	2.41	2.438
612	migrant	3	male	54	2.1	2.09	2.45	2.25	2.28	2.234
613	migrant	5	male	43.5	2.09	2.53	2.35	2.38	2.51	2.372
614	local	3	male	58.5	2.44	2.47	2.41	2.13	2.83	2.456
615	migrant	1	male	30.5	2.36	2.51	2.4	2.42	2.6	2.458
616	local	5	male	57	2.63	2.33	2.3	2.35	2.77	2.476
617	local	3	male	77.5	2.7	2.45	2.15	2.33	2.63	2.452
618	local	2	male	80	2.51	2.33	2.36	2.16	2.79	2.43
619	local	5	male	33	2.19	2.49	2.4	2.5	2.52	2.42
620	local	4	male	86.5	2.52	2.58	2.48	2.41	2.58	2.514
621	local	3	male	93.5	2.15	2.49	2.55	2.55	2.5	2.448
622	local	2	female	94	2.56	2.65	2.61	2.53	2.59	2.588
623	local	5	male	86	2.55	2.55	2.78	2.62	2.39	2.578
624	migrant	1	male	40	2.15	2.33	2.4	2.58	2.4	2.372
625	local	4	female	61.5	2.35	2.28	2.35	2.35	2.25	2.316
626	local	4	male	70	2.45	2.51	2.45	2.59	2.11	2.422
627	local	3	male	60	2.36	2.55	2.6	2.42	2.58	2.502
628	local	5	male	65.5	2.41	2.16	2.47	2.35	2.41	2.36
629	local	4	male	73.5	2.55	2.18	2.48	2.28	2.65	2.428
630	local	5	female	55.5	2.45	2.4	2.35	2.41	2.43	2.408
631	local	4	female	90.5	2.58	2.46	2.63	2.51	2.33	2.502
632	local	4	male	38.5	2.59	2.15	2.4	2.58	2.28	2.4
633	local	2	female	91.5	2.65	2.52	2.55	2.47	2.58	2.554
634	local	1	male	60.5	2.55	2.4	2.25	2.59	2.53	2.464
635	migrant	1	male	57.5	2.33	2.38	2.25	2.4	2.16	2.304
636	migrant	1	male	61	2.28	2.4	2.13	2.45	2.18	2.288
637	local	5	male	76	2.58	2.33	2.35	2.25	2.45	2.392
638	local	5	male	49	2.6	2.28	2.15	2.38	2.09	2.3
639	migrant	1	male	49.5	2.16	2.4	2.33	2.18	2.58	2.33
640	migrant	6	female	46	2.18	2.28	2.16	2.43	2.33	2.276
641	local	1	male	59.5	2.59	2.35	2.5	2.11	2.41	2.392
642	migrant	1	female	36	2.09	2.29	2.45	2.51	2.45	2.358
643	local	2	male	63.5	2.48	2.52	2.44	2.55	2.36	2.47
644	local	1	male	86.5	2.54	2.63	2.35	2.5	2.38	2.48
645	local	2	male	69.5	2.55	2.2	2.38	2.49	2.25	2.374
646	local	2	male	32.5	2.33	2.5	2.54	2.4	2.25	2.404
647	local	2	male	70	2.59	2.36	2.41	2.33	2.13	2.364
648	local	6	male	58	2.48	2.48	2.65	2.11	2.42	2.428
649	migrant	3	male	76	2.22	2.17	2.33	2.35	2.15	2.244
650	migrant	1	female	73	2.18	2.46	2.43	2.3	2.33	2.34
651	migrant	2	male	58.5	2.36	2.42	2.28	2.38	2.16	2.32
652	migrant	1	male	21	2.17	2.65	2.41	2.56	2.5	2.458
653	local	5	female	62.5	2.6	2.33	2.45	2.3	2.36	2.408
654	local	4	female	75.5	2.58	2.33	2.16	2.41	2.25	2.346
655	migrant	1	male	69	2.66	2.28	2.18	2.63	2.3	2.41
656	local	2	male	40.5	2.57	2.3	2.35	2.28	2.49	2.398
657	migrant	2	male	44.5	2.62	2.28	2.09	2.35	2.11	2.29
658	migrant	1	male	60.5	2.32	2.19	2.58	2.43	2.58	2.42
659	migrant	1	female	48.5	2.53	2.4	2.35	2.52	2.5	2.46
660	migrant	2	female	52.5	2.28	2.53	2.59	2.63	2.65	2.536
661	migrant	1	male	53	2.46	2.51	2.4	2.45	2.36	2.436
662	local	5	male	53.5	2.59	2.22	2.51	2.5	2.33	2.43
663	local	3	male	64	2.48	2.38	2.25	2.36	2.28	2.35
664	local	2	male	88	2.55	2.26	2.46	2.66	2.61	2.508
665	migrant	1	female	63.5	2.55	2.46	2.36	2.17	2.43	2.394
666	migrant	3	male	60	2.34	2.31	2.4	2.46	2.16	2.334
667	migrant	1	female	44	2.33	2.49	2.55	2.36	2.18	2.382
668	migrant	3	female	58	2.45	2.18	2.36	2.33	2.45	2.354
669	migrant	1	female	81.5	2.36	2.43	2.42	2.28	2.09	2.316
670	local	3	male	86	2.35	2.42	2.33	2.38	2.58	2.412
671	migrant	5	female	37.5	2.1	2.51	2.25	2.45	2.3	2.322
672	local	3	male	83.5	2.36	2.55	2.25	2.16	2.28	2.32
673	migrant	2	male	47.5	2.19	2.5	2.13	2.18	2.19	2.238
674	local	5	female	81.5	2.51	2.49	2.55	2.55	2.47	2.514
675	migrant	3	male	53.5	2.08	2.53	2.15	2.09	2.53	2.276
676	migrant	1	female	54	2.19	2.33	2.33	2.58	2.5	2.386
677	local	5	male	82	2.48	2.11	2.16	2.51	2.22	2.296
678	migrant	2	male	56.5	2.33	2.44	2.5	2.59	2.4	2.452
679	local	3	female	56	2.45	2.47	2.41	2.5	2.26	2.418
680	local	5	male	67	2.58	2.53	2.43	2.48	2.48	2.5
681	local	6	male	54	2.5	2.4	2.48	2.25	2.31	2.388
682	local	3	male	39.5	2.38	2.41	2.35	2.36	2.49	2.398
683	local	1	female	48	2.48	2.56	2.36	2.11	2.5	2.402
684	local	4	male	49	2.41	2.3	2.47	2.58	2.4	2.432
685	local	2	female	28.5	2.16	2.52	2.5	2.45	2.48	2.422
686	local	2	male	59.5	2.52	2.63	2.45	2.65	2.4	2.53
687	local	4	male	44.5	2.51	2.28	2.5	2.4	2.48	2.434
688	local	1	male	94.5	2.34	2.35	2.68	2.31	2.4	2.416
689	local	6	male	88	2.48	2.49	2.56	2.28	2.58	2.478
690	local	2	male	86.5	2.47	2.52	2.34	2.33	2.53	2.438
691	local	3	female	53	2.58	2.63	2.45	2.5	2.51	2.534
692	local	4	male	54.5	2.6	2.4	2.51	2.16	2.65	2.464
693	local	6	male	68	2.59	2.5	2.36	2.18	2.43	2.412
694	local	2	female	73	2.51	2.36	2.45	2.4	2.33	2.41
695	local	6	female	55.5	2.66	2.3	2.58	2.09	2.28	2.382
696	local	2	male	58.5	2.35	2.17	2.4	2.58	2.51	2.402
697	local	3	male	48.5	2.48	2.46	2.41	2.28	2.47	2.42
698	local	3	male	46	2.46	2.4	2.5	2.35	2.16	2.374
699	local	1	female	85.5	2.41	2.53	2.41	2.29	2.43	2.414
700	local	2	male	91	2.54	2.6	2.58	2.52	2.39	2.526
701	local	4	female	60	2.5	2.25	2.4	2.63	2.09	2.374
702	migrant	2	female	52	2.46	2.25	2.59	2.4	2.58	2.456
703	migrant	2	male	61.5	2.51	2.13	2.4	2.5	2.5	2.408
704	migrant	3	male	40	2.33	2.5	2.54	2.36	2.59	2.464
705	migrant	1	male	24.5	2.21	2.15	2.25	2.35	2.45	2.282
706	migrant	1	female	74.5	2.63	2.33	2.3	2.17	2.35	2.356
707	local	1	male	63	2.43	2.16	2.44	2.46	2.29	2.356
708	local	5	male	47.5	2.55	2.5	2.35	2.42	2.47	2.458
709	migrant	5	male	41	2.16	2.48	2.4	2.65	2.56	2.45
710	local	6	male	53.5	2.61	2.44	2.51	2.33	2.3	2.438
711	migrant	1	male	44	2.28	2.5	2.35	2.33	2.46	2.384
712	local	5	male	51	2.53	2.18	2.5	2.28	2.63	2.424
713	local	5	male	64	2.48	2.43	2.58	2.42	2.28	2.438
714	local	6	male	77.5	2.55	2.11	2.43	2.28	2.35	2.344
715	local	5	male	59	2.43	2.51	2.59	2.19	2.41	2.426
716	local	3	male	83	2.49	2.55	2.41	2.55	2.52	2.504
717	local	4	male	74	2.44	2.5	2.39	2.53	2.63	2.498
718	local	3	male	43.5	2.36	2.49	2.25	2.49	2.3	2.378
719	migrant	1	male	64	2.16	2.45	2.55	2.42	2.5	2.416
720	local	4	male	31.5	2.33	2.33	2.46	2.36	2.36	2.368
721	migrant	1	male	49.5	2.33	2.11	2.38	2.26	2.45	2.306
722	migrant	2	male	47.5	2.1	2.53	2.25	2.41	2.17	2.292
723	migrant	1	male	63.5	2	2.55	2.13	2.39	2.46	2.306
724	local	4	male	69.5	2.48	2.48	2.49	2.51	2.28	2.448
725	migrant	1	female	83.5	2.16	2.3	2.15	2.55	2.35	2.302
726	migrant	1	male	84	2.43	2.56	2.33	2.59	2.49	2.48
727	migrant	1	female	45	2.3	2.3	2.16	2.48	2.52	2.352
728	local	4	male	84.5	2.53	2.46	2.5	2.4	2.63	2.504
729	migrant	1	male	51.5	2.06	2.63	2.51	2.25	2.45	2.38
730	migrant	3	male	16.5	2.1	2.28	2.47	2.46	2.5	2.362
731	migrant	2	male	36.5	2.26	2.35	2.46	2.5	2.36	2.386
732	local	5	male	91.5	2.6	2.44	2.55	2.65	2.52	2.552
733	local	4	male	73.5	2.55	2.52	2.3	2.44	2.17	2.396
734	local	5	male	58.5	2.51	2.63	2.28	2.47	2.46	2.47
735	migrant	2	male	39	2.55	2.51	2.19	2.5	2.42	2.434
736	migrant	2	male	60	2.48	2.5	2.44	2.31	2.65	2.476
737	local	6	male	54	2.46	2.46	2.53	2.58	2.33	2.472
738	local	6	male	51.5	2.4	2.33	2.31	2.5	2.33	2.374
739	migrant	3	male	56.5	2.65	2.17	2.22	2.65	2.48	2.434
740	migrant	4	male	53.5	2.22	2.46	2.48	2.36	2.51	2.406
741	migrant	4	male	36.5	2.18	2.43	2.26	2.33	2.25	2.29
742	local	3	male	77.5	2.55	2.57	2.45	2.28	2.13	2.396
743	migrant	1	male	46.5	2.53	2.11	2.31	2.33	2.45	2.346
744	migrant	1	female	73	2.63	2.58	2.49	2.48	2.15	2.466
745	migrant	6	male	18	2.18	2.55	2.25	2.16	2.33	2.294
746	local	4	male	50	2.55	2.65	2.25	2.18	2.16	2.358
747	migrant	6	male	59.5	2.45	2.56	2.13	2.55	2.25	2.388
748	local	5	male	56.5	2.6	2.33	2.5	2.09	2.63	2.43
749	migrant	3	female	57	2.35	2.28	2.15	2.58	2.36	2.344
750	local	6	male	55	2.43	2.58	2.33	2.49	2.18	2.402
751	migrant	1	female	49	2.41	2.66	2.16	2.61	2.16	2.4
752	migrant	4	male	79	2.36	2.16	2.5	2.47	2.48	2.394
753	local	3	male	69.5	2.51	2.18	2.48	2.36	2.53	2.412
754	migrant	2	male	52.5	2.61	2.77	2.18	2.58	2.19	2.466
755	local	6	male	83.5	2.36	2.09	2.43	2.66	2.33	2.374
756	migrant	1	female	51	2.35	2.58	2.11	2.58	2.47	2.418
757	migrant	2	male	49	2.41	2.45	2.51	2.71	2.51	2.518
758	local	3	male	44.5	2.45	2.41	2.55	2.59	2.22	2.444
759	migrant	2	male	56.5	2.22	2.51	2.5	2.4	2.38	2.402
760	migrant	1	male	42.5	2.08	2.36	2.49	2.36	2.25	2.308
761	migrant	1	male	66	2.38	2.52	2.36	2.25	2.13	2.328
762	local	3	male	80	2.55	2.38	2.33	2.18	2.49	2.386
763	local	4	male	32	2.18	2.45	2.11	2.43	2.15	2.264
764	local	3	female	44	2.61	2.56	2.28	2.11	2.33	2.378
765	local	6	female	73	2.45	2.3	2.35	2.51	2.16	2.354
766	local	3	male	41.5	2.5	2.46	2.29	2.55	2.5	2.46
767	local	3	male	74.5	2.43	2.63	2.52	2.5	2.51	2.518
768	local	3	male	66	2.55	2.28	2.63	2.49	2.47	2.484
769	local	3	male	62	2.41	2.35	2.35	2.51	2.36	2.396
770	local	3	female	58.5	2.43	2.4	2.5	2.33	2.55	2.442
771	local	6	female	52.5	2.5	2.52	2.36	2.11	2.48	2.394
772	local	6	male	60.5	2.48	2.63	2.55	2.59	2.53	2.556
773	local	5	male	88.5	2.52	2.51	2.36	2.54	2.38	2.462
774	local	4	male	53.5	2.44	2.5	2.46	2.48	2.45	2.466
775	migrant	2	male	75.5	2.61	2.36	2.42	2.25	2.36	2.4
776	migrant	1	male	58	2.33	2.47	2.65	2.63	2.33	2.482
777	local	5	female	54	2.5	2.17	2.33	2.49	2.47	2.392
778	migrant	1	male	46	2.52	2.46	2.58	2.3	2.5	2.472
779	migrant	1	male	38.5	2.15	2.36	2.28	2.48	2.51	2.356
780	local	4	male	74	2.46	2.4	2.54	2.63	2.49	2.504
781	migrant	3	female	63	2.4	2.58	2.46	2.28	2.11	2.366
782	local	4	female	69	2.48	2.3	2.5	2.35	2.58	2.442
783	migrant	4	male	58.5	2.33	2.59	2.36	2.5	2.55	2.466
784	local	4	female	38.5	2.63	2.33	2.47	2.52	2.65	2.52
785	migrant	1	male	64	2.58	2.5	2.55	2.63	2.4	2.532
786	local	6	male	90.5	2.51	2.26	2.57	2.55	2.33	2.444
787	migrant	1	female	19.5	2.21	2.47	2.42	2.5	2.28	2.376
788	migrant	2	female	47.5	2.33	2.59	2.53	2.36	2.51	2.464
789	local	3	female	93	2.55	2.33	2.37	2.35	2.4	2.4
790	local	5	male	77.5	2.45	2.38	2.35	2.17	2.16	2.302
791	local	2	female	63	2.43	2.25	2.29	2.46	2.18	2.322
792	local	3	male	57.5	2.4	2.13	2.52	2.25	2.48	2.356
793	local	5	male	80.5	2.38	2.49	2.63	2.53	2.09	2.424
794	local	2	male	83	2.47	2.15	2.5	2.48	2.58	2.436
795	local	5	male	58	2.6	2.33	2.5	2.45	2.66	2.508
796	local	5	male	87.5	2.58	2.16	2.36	2.33	2.36	2.358
797	migrant	3	male	51	2.15	2.5	2.54	2.56	2.58	2.466
798	migrant	1	female	57.5	2.36	2.51	2.17	2.25	2.47	2.352
799	local	2	male	55	2.45	2.47	2.46	2.58	2.46	2.484
800	migrant	1	female	63.5	2.18	2.5	2.42	2.36	2.5	2.392
801	local	5	male	88	2.61	2.58	2.65	2.68	2.44	2.592
802	local	3	male	63	2.66	2.53	2.33	2.46	2.53	2.502
803	local	6	male	64	2.48	2.58	2.58	2.55	2.49	2.536
804	local	5	male	68.5	2.53	2.49	2.77	2.36	2.56	2.542
805	local	3	male	39.5	2.51	2.59	2.46	2.47	2.63	2.532
806	local	3	male	90.5	2.47	2.53	2.45	2.36	2.18	2.398
807	migrant	3	male	39	2.44	2.48	2.53	2.54	2.43	2.484
808	migrant	3	male	45.5	2.36	2.25	2.59	2.36	2.11	2.334
809	local	3	male	74.5	2.58	2.25	2.6	2.22	2.51	2.432
810	local	2	male	77.5	2.55	2.13	2.51	2.55	2.55	2.458
811	local	3	male	70	2.47	2.55	2.35	2.66	2.5	2.506
812	local	2	male	54.5	2.59	2.15	2.49	2.35	2.49	2.414
813	local	2	male	66	2.63	2.33	2.47	2.49	2.66	2.516
814	local	3	male	60	2.68	2.16	2.45	2.53	2.33	2.43
815	local	3	male	93	2.54	2.5	2.33	2.48	2.36	2.442
816	local	3	male	60	2.66	2.56	2.51	2.43	2.25	2.482
817	local	4	male	53.5	2.57	2.36	2.57	2.55	2.25	2.46
818	local	5	male	65.5	2.6	2.18	2.46	2.28	2.13	2.33
819	local	4	male	58	2.58	2.16	2.4	2.43	2.52	2.418
820	local	6	male	59.5	2.63	2.57	2.5	2.54	2.15	2.478
821	local	5	male	60	2.5	2.28	2.51	2.53	2.33	2.43
822	local	6	male	48.5	2.49	2.19	2.56	2.41	2.16	2.362
823	migrant	1	male	83	2.49	2.63	2.3	2.46	2.5	2.476
824	migrant	1	male	52	2.5	2.45	2.55	2.45	2.45	2.48
825	migrant	4	male	63.5	2.36	2.55	2.46	2.26	2.5	2.426
826	local	5	male	66	2.55	2.22	2.51	2.48	2.41	2.434
827	migrant	2	female	58.5	2.47	2.53	2.35	2.31	2.11	2.354
828	local	4	male	73.5	2.43	2.26	2.45	2.49	2.58	2.442
829	migrant	2	male	21.5	2.06	2.57	2.51	2.18	2.45	2.354
830	migrant	1	male	37.5	2.16	2.31	2.5	2.43	2.65	2.41
831	local	4	male	87	2.53	2.49	2.41	2.55	2.51	2.498
832	migrant	1	male	41.5	2.33	2.48	2.48	2.51	2.33	2.426
833	migrant	5	male	69.5	2.43	2.11	2.28	2.55	2.28	2.33
834	local	3	male	84	2.54	2.44	2.19	2.5	2.45	2.424
835	local	6	male	49	2.56	2.43	2.45	2.49	2.55	2.496
836	migrant	3	male	74	2.5	2.4	2.53	2.51	2.16	2.42
837	migrant	5	male	24	2.55	2.36	2.33	2.33	2.18	2.35
838	migrant	3	male	50	2.33	2.47	2.22	2.11	2.51	2.328
839	local	5	male	78.5	2.55	2.66	2.45	2.11	2.09	2.372
840	migrant	1	male	23	2.15	2.51	2.26	2.58	2.58	2.416
841	migrant	1	male	60	2.63	2.4	2.36	2.54	2.45	2.476
842	local	5	male	79	2.47	2.3	2.31	2.65	2.36	2.418
843	migrant	2	male	63	2.15	2.41	2.49	2.6	2.36	2.402
844	migrant	4	male	46.5	2.33	2.35	2.16	2.33	2.33	2.3
845	local	6	female	38	2.38	2.56	2.45	2.28	2.15	2.364
846	local	5	female	43	2.25	2.3	2.55	2.45	2.28	2.366
847	local	4	female	61	2.13	2.45	2.34	2.6	2.35	2.374
848	local	6	female	58.5	2.49	2.63	2.48	2.16	2.29	2.41
849	local	4	male	37	2.15	2.28	2.47	2.18	2.52	2.32
850	local	4	female	59	2.33	2.35	2.58	2.66	2.63	2.51
851	local	6	female	60.5	2.16	2.41	2.44	2.09	2.5	2.32
852	local	6	male	57.5	2.5	2.52	2.59	2.58	2.5	2.538
853	local	4	male	74	2.51	2.63	2.43	2.54	2.36	2.494
854	local	6	male	81	2.47	2.6	2.5	2.25	2.45	2.454
855	migrant	1	male	43	2.18	2.5	2.25	2.13	2.17	2.246
856	local	2	male	51.5	2.45	2.36	2.41	2.53	2.46	2.442
857	migrant	1	male	64	2.36	2.5	2.5	2.15	2.42	2.386
858	migrant	1	male	59	2.41	2.17	2.41	2.33	2.65	2.394
859	local	4	female	54	2.36	2.46	2.54	2.16	2.33	2.37
860	migrant	1	male	49	2.22	2.18	2.49	2.25	2.33	2.294
861	migrant	1	male	56	2.13	2.43	2.15	2.45	2.28	2.288
862	local	4	male	49.5	2.48	2.11	2.33	2.36	2.44	2.344
863	local	2	male	67	2.53	2.51	2.16	2.18	2.53	2.382
864	migrant	1	male	22	2.35	2.55	2.5	2.16	2.16	2.344
865	migrant	2	male	63	2.33	2.5	2.51	2.45	2.18	2.394
866	local	5	female	70	2.45	2.49	2.47	2.28	2.55	2.448
867	local	4	male	46.5	2.35	2.45	2.5	2.19	2.48	2.394
868	migrant	1	female	48.5	2.1	2.33	2.58	2.45	2.58	2.408
869	local	4	female	41	2.41	2.11	2.44	2.52	2.62	2.42
870	migrant	3	male	52.5	2.16	2.48	2.42	2.86	2.47	2.478
871	migrant	2	female	27	2.15	2.55	2.41	2.22	2.16	2.298
872	migrant	1	male	51.5	2.65	2.46	2.36	2.47	2.32	2.452
873	local	5	male	55	2.45	2.51	2.44	2.26	2.41	2.414
874	local	2	male	81.5	2.44	2.25	2.48	2.54	2.34	2.41
875	local	5	male	79	2.38	2.13	2.51	2.31	2.48	2.362
876	local	4	male	64	2.4	2.3	2.36	2.49	2.47	2.404
877	local	2	male	70.5	2.57	2.15	2.53	2.36	2.58	2.438
878	local	6	male	86.5	2.58	2.33	2.63	2.36	2.38	2.456
879	local	6	female	73	2.6	2.16	2.36	2.56	2.25	2.386
880	local	6	male	59.5	2.45	2.25	2.47	2.3	2.13	2.32
881	local	4	female	63	2.6	2.41	2.33	2.36	2.49	2.438
882	local	4	male	61	2.4	2.36	2.15	2.11	2.15	2.234
883	local	4	male	84.5	2.59	2.18	2.28	2.63	2.33	2.402
884	local	6	male	43.5	2.43	2.16	2.35	2.32	2.16	2.284
885	local	6	female	46	2.54	2.36	2.29	2.21	2.5	2.38
886	local	5	male	90.5	2.63	2.53	2.52	2.61	2.51	2.56
887	local	6	female	40.5	2.4	2.19	2.63	2.63	2.47	2.464
888	local	2	female	77	2.61	2.48	2.51	2.56	2.45	2.522
889	local	5	female	76	2.5	2.36	2.5	2.5	2.51	2.474
890	migrant	4	male	55.5	2.63	2.55	2.36	2.36	2.16	2.412
891	migrant	1	female	59	2.48	2.22	2.63	2.05	2.36	2.348
892	local	4	male	62	2.44	2.36	2.17	2.17	2.47	2.322
893	migrant	3	male	50	2.53	2.4	2.46	2.46	2.34	2.438
894	migrant	1	female	68	2.41	2.54	2.45	2.49	2.48	2.474
895	local	6	male	53.5	2.38	2.31	2.55	2.21	2.47	2.384
896	local	2	female	71.5	2.25	2.49	2.53	2.09	2.58	2.388
897	local	6	male	81	2.13	2.36	2.48	2.54	2.4	2.382
898	local	4	female	77.5	2.49	2.11	2.63	2.55	2.59	2.474
899	local	4	male	62.5	2.15	2.35	2.47	2.5	2.41	2.376
900	local	2	male	64.5	2.33	2.42	2.66	2.49	2.35	2.45
901	local	4	female	93.5	2.16	2.47	2.6	2.66	2.25	2.428
902	local	4	male	80	2.5	2.51	2.5	2.59	2.58	2.536
903	local	2	male	69	2.51	2.28	2.28	2.11	2.36	2.308
904	local	3	male	59.5	2.47	2.19	2.19	2.41	2.47	2.346
905	local	2	male	58	2.45	2.36	2.35	2.5	2.54	2.44
906	local	6	male	70	2.51	2.53	2.53	2.11	2.65	2.466
907	local	6	male	68.5	2.35	2.45	2.41	2.58	2.39	2.436
908	migrant	2	male	60.5	2.26	2.22	2.22	2.45	2.48	2.326
909	migrant	5	male	44	2.18	2.3	2.52	2.65	2.52	2.434
910	local	1	male	71	2.52	2.4	2.36	2.42	2.63	2.466
911	local	2	male	69	2.36	2.52	2.6	2.33	2.46	2.454
912	migrant	2	female	61.5	2.2	2.31	2.31	2.28	2.5	2.32
913	migrant	2	female	47.5	2.13	2.49	2.49	2.5	2.36	2.394
914	local	2	male	42.5	2.44	2.51	2.49	2.46	2.45	2.47
915	local	2	male	64	2.51	2.53	2.15	2.16	2.17	2.304
916	migrant	4	female	49	2.29	2.48	2.33	2.18	2.46	2.348
917	local	3	male	57	2.45	2.46	2.16	2.5	2.25	2.364
918	migrant	1	female	39	2.36	2.51	2.5	2.09	2.36	2.364
919	migrant	2	male	38.5	2.44	2.11	2.51	2.58	2.47	2.422
920	local	5	male	64.5	2.5	2.58	2.47	2.38	2.33	2.452
921	migrant	4	male	26	2.28	2.55	2.5	2.25	2.15	2.346
922	local	2	male	63	2.48	2.65	2.58	2.13	2.28	2.424
923	local	5	male	78	2.5	2.47	2.52	2.49	2.35	2.466
924	local	4	male	44	2.49	2.33	2.47	2.15	2.29	2.346
925	local	3	male	52.4	2.15	2.28	2.51	2.33	2.52	2.358
926	local	3	male	82.5	2.33	2.53	2.36	2.16	2.63	2.402
927	local	3	male	88.5	2.16	2.44	2.47	2.5	2.44	2.402
928	local	5	male	73	2.5	2.16	2.5	2.51	2.5	2.434
929	local	3	female	40.5	2.51	2.18	2.49	2.47	2.36	2.402
930	local	5	female	50.5	2.47	2.4	2.4	2.52	2.48	2.454
931	local	5	female	66.5	2.5	2.09	2.52	2.48	2.17	2.352
932	local	6	male	69	2.58	2.58	2.55	2.54	2.46	2.542
933	local	5	male	91.5	2.48	2.38	2.51	2.4	2.36	2.426
934	local	6	male	58.5	2.46	2.36	2.45	2.4	2.52	2.438
935	local	4	female	92	2.44	2.42	2.56	2.33	2.33	2.416
936	local	1	male	94	2.43	2.33	2.43	2.49	2.58	2.452
937	local	3	male	70.5	2.53	2.15	2.4	2.51	2.16	2.35
938	local	6	male	84	2.45	2.28	2.63	2.28	2.38	2.404
939	local	1	male	54	2.5	2.35	2.28	2.19	2.47	2.358
940	migrant	1	female	29.5	2.3	2.29	2.35	2.36	2.34	2.328
941	migrant	1	female	56.5	2.55	2.52	2.5	2.53	2.48	2.516
942	migrant	1	male	50	2.58	2.63	2.52	2.4	2.47	2.52
943	local	4	male	50	2.48	2.45	2.63	2.22	2.58	2.472
944	migrant	5	male	63	2.54	2.5	2.46	2.41	2.51	2.484
945	migrant	1	female	71	2.49	2.36	2.5	2.26	2.59	2.44
946	local	4	female	80	2.4	2.5	2.36	2.35	2.55	2.432
947	migrant	1	male	64.5	2.41	2.17	2.47	2.31	2.46	2.364
948	migrant	5	male	52	2.36	2.46	2.17	2.49	2.38	2.372
949	migrant	1	male	49.5	2.48	2.4	2.46	2.45	2.25	2.408
950	local	3	female	60.5	2.51	2.43	2.44	2.25	2.13	2.352
951	local	6	female	59	2.45	2.55	2.36	2.13	2.49	2.396
952	migrant	1	male	54	2.35	2.41	2.25	2.36	2.15	2.304
953	local	3	male	66	2.3	2.3	2.41	2.15	2.33	2.298
954	migrant	4	male	55.5	2.47	2.4	2.36	2.33	2.16	2.344
955	migrant	1	male	41	2.6	2.45	2.4	2.16	2.5	2.422
956	local	3	male	88.5	2.43	2.56	2.68	2.25	2.51	2.486
957	migrant	3	male	72	2.25	2.44	2.44	2.41	2.47	2.402
958	local	5	male	38.5	2.35	2.43	2.41	2.36	2.36	2.382
959	local	4	female	90	2.5	2.63	2.47	2.38	2.16	2.428
960	migrant	1	female	69	2.51	2.28	2.5	2.16	2.45	2.38
961	local	6	male	64	2.58	2.35	2.25	2.33	2.28	2.358
962	local	5	male	44.5	2.61	2.4	2.36	2.28	2.19	2.368
963	local	4	male	54	2.84	2.52	2.45	2.19	2.48	2.496
964	local	4	male	53.5	2.75	2.63	2.33	2.48	2.53	2.544
965	local	4	female	43.5	2.4	2.5	2.15	2.46	2.51	2.404
966	local	4	female	73.5	2.46	2.5	2.28	2.5	2.22	2.392
967	local	3	male	58	2.55	2.36	2.35	2.22	2.48	2.392
968	local	6	male	75.5	2.51	2.4	2.29	2.57	2.26	2.406
969	local	4	female	68	2.36	2.17	2.52	2.26	2.33	2.328
970	local	5	male	74	2.47	2.46	2.63	2.4	2.31	2.454
971	local	3	female	76	2.5	2.11	2.4	2.31	2.49	2.362
972	local	4	male	70	2.45	2.58	2.5	2.49	2.38	2.48
973	local	6	male	58.5	2.47	2.41	2.36	2.4	2.25	2.378
974	local	4	male	48.5	2.51	2.65	2.48	2.11	2.13	2.376
975	local	6	male	52.5	2.53	2.51	2.17	2.47	2.49	2.434
976	local	5	male	49.5	2.49	2.56	2.46	2.45	2.15	2.422
977	migrant	5	male	60	2.31	2.28	2.51	2.11	2.33	2.308
978	migrant	4	female	62	2.36	2.46	2.28	2.58	2.16	2.368
979	migrant	2	male	54.5	2.16	2.35	2.19	2.35	2.5	2.31
980	migrant	3	female	50	2.58	2.16	2.45	2.65	2.51	2.47
981	local	5	male	52	2.5	2.18	2.53	2.48	2.47	2.432
982	local	3	male	78.5	2.49	2.47	2.44	2.33	2.18	2.382
983	local	1	male	41.5	2.15	2.09	2.22	2.28	2.51	2.25
984	local	5	female	60	2.33	2.58	2.43	2.36	2.45	2.43
985	local	5	male	38.5	2.16	2.5	2.26	2.47	2.2	2.318
986	local	1	male	68.5	2.5	2.63	2.5	2.16	2.13	2.384
987	local	1	male	73	2.51	2.28	2.31	2.18	2.53	2.362
988	local	4	male	91.5	2.47	2.35	2.49	2.15	2.33	2.358
989	local	1	female	63	2.5	2.4	2.44	2.39	2.29	2.404
990	local	5	female	64	2.58	2.52	2.45	2.58	2.43	2.512
991	local	3	male	65.5	2.45	2.63	2.47	2.55	2.36	2.492
992	local	5	male	81.5	2.47	2.46	2.51	2.28	2.44	2.432
993	migrant	3	male	56.5	2.14	2.5	2.53	2.19	2.42	2.356
994	migrant	3	male	51	2.44	2.36	2.25	2.41	2.28	2.348
995	migrant	1	male	48.5	2.36	2.55	2.13	2.53	2.38	2.39
996	local	3	male	46.5	2.4	2.17	2.45	2.55	2.4	2.394
997	migrant	1	male	46	2.38	2.46	2.15	2.41	2.33	2.346
998	migrant	1	male	64.5	2.51	2.16	2.33	2.43	2.48	2.382
999	migrant	1	male	40	2.36	2.45	2.16	2.26	2.11	2.268
1000	local	1	male	74.5	2.44	0.53	2.55	2.47	2.58	2.114
1001	migrant	3	male	61	2.54	2.34	2.48	2.31	2.53	2.44
1002	local	5	male	38.5	2.45	2.48	2.36	2.49	2.65	2.486
1003	migrant	5	male	45.5	2.41	2.47	2.18	2.56	2.45	2.414
1004	migrant	1	male	47	2.36	2.58	2.36	2.3	2.33	2.386
1005	local	3	male	41	2.5	2.48	2.55	2.33	2.28	2.428
1006	local	3	male	59	2.53	2.59	2.28	2.63	2.62	2.53
1007	local	3	male	58.5	2.45	2.47	2.39	2.28	2.48	2.414
1008	migrant	1	male	52.5	2.51	2.5	2.48	2.35	2.16	2.4
1009	local	1	male	44	2.44	2.25	2.32	2.42	2.18	2.322
1010	local	5	male	42.5	2.48	2.51	2.4	2.52	2.26	2.434
1011	local	3	male	45	2.38	2.5	2.42	2.63	2.09	2.404
1012	local	6	female	44	2.47	2.41	2.35	2.4	2.58	2.442
1013	local	4	female	88.5	2.51	2.54	2.45	2.5	2.47	2.494
1014	local	3	female	39.5	2.45	2.33	2.55	2.36	2.51	2.44
1015	local	2	female	90.5	2.52	2.44	2.36	2.33	2.36	2.402
1016	local	2	male	83	2.55	2.51	2.49	2.17	2.51	2.446
1017	local	2	female	46.5	2.28	2.35	2.4	2.46	2.28	2.354
1018	local	3	male	77.5	2.19	2.45	2.11	2.52	2.19	2.292
1019	local	2	male	71	2.51	2.33	2.36	2.44	2.47	2.422
1020	local	3	female	66	2.53	2.28	2.16	2.31	2.53	2.362
1021	local	3	female	69	2.45	2.47	2.44	2.48	2.36	2.44
1022	local	2	male	55	2.22	2.45	2.45	2.59	2.22	2.386
1023	local	2	female	58	2.53	2.26	2.34	2.56	2.47	2.432
1024	local	3	male	71.5	2.26	2.18	2.48	2.3	2.26	2.296
1025	local	2	female	50	2.45	2.46	2.47	2.47	2.49	2.468
1026	local	3	male	53.5	2.31	2.5	2.58	2.63	2.31	2.466
1027	local	3	female	70	2.49	2.2	2.63	2.28	2.49	2.418
1028	local	2	male	56.5	2.38	2.13	2.59	2.35	2.49	2.388
1029	local	3	male	54	2.25	2.45	2.41	2.55	2.15	2.362
1030	local	2	male	49	2.13	2.33	2.35	2.52	2.33	2.332
1031	local	3	male	46.5	2.49	2.29	2.25	2.63	2.46	2.424
1032	local	6	female	82	2.15	2.47	2.47	2.41	2.5	2.4
1033	local	6	female	79.5	2.33	2.36	2.33	2.5	2.51	2.406
1034	local	4	male	76	2.16	2.44	2.41	2.36	2.47	2.368
1035	local	4	male	45	2.5	2.35	2.54	2.36	2.5	2.45
1036	local	4	male	63	2.51	2.28	2.48	2.17	2.58	2.404
1037	local	4	female	62.5	2.47	2.54	2.31	2.46	2.44	2.444
1038	local	6	female	64	2.5	2.3	2.48	2.47	2.31	2.412
1039	local	2	female	85	2.5	2.59	2.84	2.47	2.68	2.616
1040	local	4	male	44.5	2.51	2.42	2.44	2.35	2.36	2.416
1041	local	4	female	40	2.35	2.48	2.31	2.49	2.33	2.392
1042	local	6	female	44.5	2.51	2.51	2.62	2.5	2.47	2.522
1043	local	5	male	38.5	2.45	2.48	2.55	2.45	2.47	2.48
1044	local	2	male	54.5	2.33	2.33	2.47	2.46	2.58	2.434
1045	local	4	male	41	2.48	2.49	2.35	2.56	2.61	2.498
1046	local	5	male	93.5	2.41	2.33	2.52	2.3	2.38	2.388
1047	local	6	male	53	2.44	2.51	2.39	2.84	2.25	2.486
1048	local	4	male	50	2.36	2.35	2.48	2.63	2.13	2.39
1049	local	5	female	87.5	2.53	2.56	2.16	2.28	2.49	2.404
1050	local	4	male	70	2.47	2.3	2.55	2.35	2.15	2.364
1051	local	5	female	83.5	2.31	2.57	2.41	2.55	2.33	2.434
1052	local	4	female	73	2.38	2.63	2.39	2.52	2.16	2.416
1053	local	6	male	90.5	2.58	2.28	2.22	2.63	2.5	2.442
1054	local	4	male	54.5	2.4	2.35	2.33	2.71	2.51	2.46
1055	local	5	male	93	2.51	2.48	2.68	2.5	2.47	2.528
1056	local	6	male	69	2.49	2.52	2.41	2.36	2.54	2.464
1057	local	4	female	68.5	2.15	2.63	2.54	2.46	2.28	2.412
1058	local	6	female	49.5	2.33	2.59	2.28	2.17	2.19	2.312
1059	local	6	male	47	2.16	2.5	2.65	2.46	2.41	2.436
1060	local	6	female	73.5	2.5	2.36	2.6	2.25	2.53	2.448
1061	local	4	male	59.5	2.51	2.45	2.66	2.36	2.5	2.496
1062	local	5	male	56	2.47	2.17	2.45	2.54	2.22	2.37
1063	local	5	male	53.5	2.5	2.46	2.53	2.33	2.6	2.484
1064	local	6	female	79	2.58	2.18	2.7	2.15	2.26	2.374
1065	local	3	male	54	2.43	2.53	2.36	2.28	2.35	2.39
1066	migrant	1	male	56.5	2.36	2.47	2.42	2.35	2.31	2.382
1067	local	4	male	48.5	2.5	2.2	2.55	2.29	2.49	2.406
1068	migrant	3	male	63	2.33	2.13	2.3	2.52	2.45	2.346
1069	migrant	1	male	28.5	2.15	2.4	2.48	2.63	2.53	2.438
1070	local	3	male	80.5	2.45	2.57	2.35	2.55	2.36	2.456
1071	local	6	male	37.5	2.51	2.29	2.41	2.5	2.25	2.392
1072	migrant	2	male	49.5	2.28	2.43	2.11	2.36	2.13	2.262
1073	migrant	2	male	30	2.22	2.36	2.58	2.41	2.48	2.41
1074	local	5	male	39	2.55	2.44	2.55	2.17	2.15	2.372
1075	migrant	4	male	50	2.53	2.45	2.65	2.46	2.33	2.484
1076	local	5	male	77	2.56	2.28	2.5	2.53	2.16	2.406
1077	local	5	female	38	2.3	2.33	2.33	2.28	2.25	2.298
1078	migrant	1	female	48.5	2.4	2.15	2.28	2.19	2.5	2.304
1079	local	4	male	58	2.63	2.28	2.47	2.47	2.36	2.442
1080	migrant	1	male	58.5	2.28	2.35	2.49	2.53	2.18	2.366
1081	migrant	1	female	47	2.35	2.29	2.46	2.51	2.4	2.402
1082	migrant	3	male	46.5	2.51	2.52	2.18	2.22	2.45	2.376
1083	migrant	2	male	51	2.52	2.63	2.51	2.35	2.28	2.458
1084	migrant	3	female	58	2.63	2.41	2.09	2.26	2.39	2.356
1085	migrant	1	male	50	2.55	2.54	2.58	2.51	2.5	2.536
1086	local	5	male	63	2.5	2.28	2.16	2.31	2.47	2.344
1087	local	2	female	67.5	2.36	2.65	2.55	2.49	2.46	2.502
1088	local	5	male	52.5	2.45	2.6	2.36	2.33	2.22	2.392
1089	migrant	1	male	39.5	2.17	2.66	2.34	2.15	2.55	2.374
1090	local	6	female	39	2.46	2.45	2.48	2.28	2.35	2.404
1091	local	2	female	81	2.33	2.53	2.47	2.35	2.64	2.464
1092	local	6	female	46.5	2.15	2.7	2.58	2.29	2.31	2.406
1093	local	2	male	50	2.28	2.36	2.43	2.52	2.49	2.416
1094	local	3	male	42.5	2.35	2.25	2.59	2.63	2.55	2.474
1095	local	2	male	44.5	2.29	2.13	2.45	2.26	2.11	2.248
1096	local	2	male	70	2.52	2.55	2.52	2.18	2.33	2.42
1097	local	3	male	64.5	2.63	2.15	2.25	2.46	2.15	2.328
1098	local	2	male	59	2.33	2.33	2.36	2.48	2.28	2.356
1099	local	4	female	56.5	2.15	2.46	2.45	2.53	2.35	2.388
1100	migrant	2	male	63.5	2.28	2.25	2.41	2.13	2.29	2.272
1101	migrant	1	male	68	2.35	2.51	2.54	2.41	2.52	2.466
1102	migrant	1	male	74	2.29	2.36	2.41	2.45	2.63	2.428
1103	local	5	male	58	2.52	2.18	2.54	2.29	2.5	2.406
1104	migrant	1	female	60	2.63	2.36	2.28	2.53	2.45	2.45
1105	migrant	2	female	48.5	2.51	2.48	2.65	2.36	2.36	2.472
1106	local	2	female	93	2.5	2.36	2.6	2.44	2.49	2.478
1107	local	4	male	87.5	2.36	2.49	2.66	2.58	2.51	2.52
1108	migrant	1	female	55.5	2.55	2.51	2.45	2.48	2.33	2.464
1109	migrant	5	female	52.5	2.28	2.36	2.53	2.56	2.15	2.376
1110	local	3	female	70.5	2.19	2.47	2.7	2.3	2.28	2.388
1111	migrant	1	male	49.5	2.47	2.22	2.36	2.51	2.35	2.382
1112	local	3	male	39.5	2.53	2.51	2.55	2.63	2.29	2.502
1113	local	2	male	60.5	2.53	2.46	2.51	2.28	2.52	2.46
1114	local	3	male	54	2.22	2.38	2.46	2.35	2.63	2.408
1115	local	2	male	73	2.49	2.31	2.58	2.44	2.5	2.464
1116	migrant	2	male	73	2.26	2.49	2.26	2.52	2.5	2.406
1117	migrant	2	male	46	2.5	2.51	2.18	2.63	2.36	2.436
1118	local	3	male	41	2.31	2.46	2.49	2.52	2.58	2.472
1119	local	6	male	41.5	2.49	2.55	2.53	2.5	2.45	2.504
1120	migrant	2	female	61.5	2.35	2.35	2.2	2.36	2.65	2.382
1121	migrant	3	male	29.5	2.08	2.4	2.54	2.42	2.5	2.388
1122	migrant	1	female	45.5	2.25	2.48	2.55	2.35	2.33	2.392
1123	local	6	female	41	2.13	2.53	2.38	2.46	2.28	2.356
1124	local	4	male	52.5	2.47	2.55	2.29	2.33	2.35	2.398
1125	local	4	male	66.5	2.15	2.56	2.47	2.15	2.41	2.348
1126	local	6	female	54.5	2.33	2.3	2.36	2.28	2.16	2.286
1127	local	2	female	83	2.16	2.45	2.44	2.35	2.18	2.316
1128	local	4	female	75.5	2.25	2.63	2.46	2.29	2.35	2.396
1129	local	2	female	41.5	2.44	2.28	2.28	2.52	2.09	2.322
1130	local	4	male	70.5	2.36	2.35	2.36	2.63	2.58	2.456
1131	local	3	female	39.5	2.18	2.46	2.54	2.36	2.47	2.402
1132	local	5	female	72	2.48	2.52	2.33	2.15	2.28	2.352
1133	migrant	4	female	52.5	2.46	2.63	2.15	2.33	2.39	2.392
1134	migrant	1	male	59.5	2.28	2.5	2.58	2.16	2.58	2.42
1135	migrant	3	male	37.5	2.39	2.5	2.61	2.25	2.53	2.456
1136	migrant	4	male	58	2.41	2.36	2.28	2.35	2.47	2.374
1137	migrant	6	female	61	2.36	2.53	2.22	2.36	2.65	2.424
1138	local	4	male	64	2.47	2.17	2.56	2.18	2.55	2.386
1139	local	3	male	62	2.22	2.46	2.3	2.16	2.37	2.302
1140	local	4	male	59.5	2.41	2.4	2.47	2.47	2.41	2.432
1141	local	3	female	53.5	2.54	2.51	2.63	2.28	2.31	2.454
1142	local	6	female	54	2.28	2.11	2.28	2.19	2.49	2.27
1143	local	3	male	55	2.65	2.58	2.35	2.35	2.33	2.452
1144	local	4	male	51	2.6	2.55	2.36	2.4	2.51	2.484
1145	local	6	male	57	2.66	2.65	2.52	2.35	2.28	2.492
1146	local	5	male	42	2.45	2.35	2.63	2.44	2.35	2.444
1147	local	5	female	83.5	2.53	2.33	2.45	2.51	2.59	2.482
1148	local	4	female	53.5	2.7	2.28	2.5	2.26	2.52	2.452
1149	local	6	male	88.5	2.36	2.51	2.36	2.46	2.63	2.464
1150	local	2	female	90	2.58	2.48	2.41	2.31	2.67	2.49
1151	local	4	male	75	2.44	2.16	2.17	2.49	2.36	2.324
1152	local	2	male	61	2.28	2.28	2.46	2.5	2.51	2.406
1153	local	6	male	74.5	2.19	2.48	2.33	2.11	2.48	2.318
1154	migrant	2	female	54	2.35	2.33	2.15	2.45	2.52	2.36
1155	migrant	3	female	48	2.53	2.58	2.28	2.48	2.65	2.504
1156	migrant	2	male	63	2.45	2.41	2.35	2.33	2.28	2.364
1157	local	2	male	60	2.22	2.35	2.29	2.18	2.65	2.338
1158	migrant	2	male	58.5	2.55	2.48	2.52	2.48	2.6	2.526
1159	migrant	3	male	64.5	2.26	2.45	2.63	2.35	2.66	2.47
1160	local	5	male	48.5	2.53	2.4	2.35	2.2	2.45	2.386
1161	local	2	male	43	2.31	2.35	2.47	2.43	2.53	2.418
1162	local	2	female	90.5	2.49	2.47	2.65	2.35	2.7	2.532
1163	local	6	male	87.5	2.47	2.36	2.38	2.48	2.56	2.45
1164	local	2	female	85	2.66	2.33	2.49	2.29	2.3	2.414
1165	local	4	male	70	2.43	2.33	2.49	2.51	2.4	2.432
1166	local	2	male	69.5	2.55	2.15	2.15	2.36	2.63	2.368
1167	local	6	male	42.5	2.54	2.28	2.33	2.44	2.28	2.374
1168	local	2	male	77.5	2.35	2.35	2.16	2.48	2.35	2.338
1169	local	4	male	84	2.51	2.29	2.5	2.28	2.41	2.398
1170	local	2	male	44.5	2.11	2.52	2.51	2.36	2.52	2.404
1171	migrant	1	male	60	2.58	2.63	2.47	2.51	2.63	2.564
1172	migrant	1	male	51	2.43	2.44	2.5	2.33	2.45	2.43
1173	migrant	6	male	67.5	2.65	2.36	2.58	2.15	2.5	2.448
1174	migrant	1	male	58.5	2.55	2.47	2.33	2.5	2.36	2.442
1175	migrant	3	male	53.5	2.33	2.26	2.15	2.39	2.35	2.296
1176	migrant	1	male	36	2.28	2.18	2.33	2.28	2.17	2.248
1177	migrant	6	male	50.5	2.41	2.52	2.16	2.48	2.46	2.406
1178	migrant	6	female	48.5	2.35	2.2	2.25	2.56	2.41	2.354
1179	migrant	1	male	74.5	2.16	2.48	2.45	2.3	2.28	2.334
1180	local	2	female	75.5	2.18	2.13	2.36	2.33	2.19	2.238
1181	local	4	male	45	2.45	2.45	2.48	2.63	2.4	2.482
1182	migrant	1	male	49	2.09	2.36	2.16	2.28	2.53	2.284
1183	local	2	male	46.5	2.58	2.29	2.4	2.35	2.55	2.434
1184	migrant	2	male	56	2.33	2.4	2.28	2.5	2.22	2.346
1185	local	4	female	66	2.15	2.36	2.19	2.52	2.46	2.336
1186	local	5	female	74.5	2.28	2.44	2.51	2.63	2.26	2.424
1187	local	5	female	58	2.35	2.54	2.35	2.36	2.51	2.422
1188	local	6	male	63	2.29	2.28	2.45	2.51	2.31	2.368
1189	local	6	female	42.5	2.52	2.52	2.22	2.36	2.49	2.422
1190	local	4	male	44	2.63	2.65	2.47	2.41	2.33	2.498
1191	local	5	female	50.5	2.5	2.28	2.26	2.17	2.35	2.312
1192	local	4	male	53	2.45	2.65	2.5	2.46	2.28	2.468
1193	local	4	female	43.5	2.36	2.6	2.31	2.35	2.35	2.394
1194	local	5	female	40	2.41	2.66	2.49	2.47	2.29	2.464
1195	local	2	male	60	2.45	2.45	2.6	2.45	2.52	2.494
1196	local	2	female	93.5	2.35	2.53	2.61	2.31	2.63	2.486
1197	local	2	male	94	2.33	2.7	2.47	2.11	2.61	2.444
1198	local	4	male	59	2.35	2.25	2.33	2.58	2.54	2.41
1199	local	2	male	55.5	2.56	2.36	2.15	2.58	2.25	2.38
1200	local	6	female	57.5	2.3	2.4	2.28	2.65	2.43	2.412
1201	migrant	1	female	61.5	2.5	2.33	2.35	2.48	2.4	2.412
1202	migrant	2	male	60	2.63	2.15	2.49	2.33	2.15	2.35
1203	migrant	3	male	47.5	2.28	2.28	2.52	2.28	2.33	2.338
1204	migrant	2	female	46	2.35	2.35	2.63	2.64	2.36	2.466
1205	migrant	4	female	61	2.37	2.29	2.41	2.51	2.52	2.42
1206	local	4	female	83.5	2.33	2.52	2.5	2.16	2.5	2.402
1207	migrant	1	male	43	2.28	2.63	2.36	2.18	2.36	2.362
1208	local	2	male	78	2.36	2.5	2.5	2.45	2.45	2.452
1209	local	2	female	81	2.45	2.5	2.35	2.09	2.16	2.31
1210	local	2	male	39.5	2.16	2.36	2.41	2.58	2.32	2.366
1211	local	2	female	39	2.18	2.5	2.36	2.48	2.48	2.4
1212	local	5	female	42.5	2.32	2.17	2.47	2.28	2.19	2.286
1213	local	5	male	50.5	2.46	2.46	2.5	2.59	2.51	2.504
1214	local	3	male	38.5	2.09	2.33	2.28	2.51	2.46	2.334
1215	local	2	male	50	2.15	2.15	2.65	2.36	2.55	2.372
1216	local	4	female	80	2.25	2.28	2.55	2.47	2.62	2.434
1217	migrant	1	male	36.5	2.16	2.35	2.53	2.33	2.54	2.382
1218	migrant	1	male	50	2.3	2.29	2.47	2.49	2.26	2.362
1219	migrant	2	female	34	2.52	2.52	2.22	2.46	2.33	2.41
1220	local	5	female	65.5	2.33	2.63	2.46	2.53	2.31	2.452
1221	migrant	2	female	55	2.15	2.26	2.5	2.31	2.49	2.342
1222	local	3	male	61.5	2.28	2.38	2.49	2.49	2.48	2.424
1223	migrant	1	female	56.5	2.35	2.45	2.31	2.48	2.46	2.41
1224	local	1	female	40	2.29	2.44	2.49	2.51	2.55	2.456
1225	local	6	male	63	2.52	2.2	2.43	2.59	2.26	2.4
1226	migrant	5	female	52.5	2.63	2.46	2.3	2.34	2.36	2.418
1227	local	2	male	65.5	2.4	2.38	2.15	2.48	2.71	2.424
1228	local	5	male	54.5	2.5	2.47	2.42	2.47	2.18	2.408
1229	migrant	1	male	50	2.52	2.16	2.49	2.58	2.63	2.476
1230	migrant	4	male	38.5	2.65	2.38	2.48	2.47	2.35	2.466
1231	migrant	2	male	63	2.28	2.36	2.5	2.59	2.43	2.432
1232	migrant	1	male	60	2.65	2.44	2.15	2.26	2.65	2.43
1233	migrant	1	male	35	2.6	2.51	2.33	2.3	2.58	2.464
1234	migrant	1	male	44	2.66	2.28	2.55	2.55	2.55	2.518
1235	migrant	1	male	73	2.45	2.93	2.5	2.51	2.59	2.596
1236	local	3	female	70.5	2.53	2.5	2.51	2.48	2.61	2.526
1237	migrant	5	male	47.5	2.7	2.4	2.47	2.41	2.44	2.484
1238	migrant	1	female	48	2.5	2.5	2.5	2.46	2.51	2.494
1239	migrant	6	female	51	2.6	2.4	2.58	2.28	2.55	2.482
1240	local	1	female	64.5	2.5	2.36	2.15	2.65	2.4	2.412
1241	local	1	female	88.5	2.45	2.58	2.33	2.6	2.33	2.458
1242	migrant	4	male	63.5	2.56	2.44	2.16	2.66	2.35	2.434
1243	local	6	female	44.5	2.3	2.5	2.25	2.45	2.28	2.356
1244	local	5	female	44.5	2.45	2.16	2.51	2.53	2.35	2.4
1245	migrant	1	male	58	2.63	2.36	2.36	2.7	2.29	2.468
1246	local	1	female	69	2.28	2.71	2.18	2.36	2.52	2.41
1247	migrant	3	male	63.5	2.35	2.22	2.38	2.51	2.63	2.418
1248	migrant	1	male	41	2.55	2.63	2.55	2.33	2.45	2.502
1249	local	1	male	39.5	2.52	2.45	2.28	2.45	2.5	2.44
1250	local	5	male	41.5	2.63	2.11	2.33	2.38	2.5	2.39
1251	local	1	male	40.5	2.48	2.58	2.48	2.47	2.41	2.484
1252	local	1	male	58	2.5	2.51	2.5	2.28	2.17	2.392
1253	local	5	male	59.5	2.36	2.65	2.54	2.33	2.46	2.468
1254	local	2	female	71	2.5	2.45	2.49	2.56	2.46	2.492
1255	local	1	female	45.5	2.17	2.33	2.53	2.3	2.28	2.322
1256	local	3	male	74	2.46	2.28	2.33	2.49	2.5	2.412
1257	local	4	male	78	2.33	2.43	2.17	2.63	2.58	2.428
1258	local	1	male	40.5	2.15	2.48	2.31	2.28	2.53	2.35
1259	local	2	male	77.5	2.28	2.16	2.49	2.65	2.18	2.352
1260	local	5	male	83	2.35	2.55	2.51	2.27	2.32	2.4
1261	local	4	female	68	2.29	2.48	2.37	2.52	2.46	2.424
1262	local	6	male	59	2.52	2.09	2.4	2.63	2.09	2.346
1263	local	3	male	22.5	2.63	2.58	2.5	2.47	2.15	2.466
1264	local	2	female	63	2.45	2.49	2.36	2.5	2.25	2.41
1265	local	5	female	54.5	2.5	2.15	2.71	2.36	2.16	2.376
1266	local	1	male	64.5	2.36	2.33	2.22	2.56	2.3	2.354
1267	local	5	female	51	2.54	2.26	2.63	2.17	2.36	2.392
1268	migrant	2	female	64	2.36	2.5	2.52	2.46	2.44	2.456
1269	migrant	3	male	58	2.58	2.51	2.36	2.49	2.55	2.498
1270	migrant	3	female	49.5	2.45	2.47	2.48	2.51	2.28	2.438
1271	local	3	male	87	2.49	2.5	2.58	2.55	2.93	2.61
1272	local	4	female	91	2.63	2.58	2.53	2.43	2.81	2.596
1273	migrant	3	male	94.5	2.45	2.72	2.59	2.41	2.45	2.524
1274	local	1	female	45	2.36	2.47	2.54	2.53	2.6	2.5
1275	migrant	1	male	46	2.33	2.15	2.47	2.58	2.54	2.414
1276	migrant	3	male	64	2.35	2.33	2.38	2.69	2.36	2.422
1277	migrant	1	male	42.5	2.47	2.48	2.36	2.65	2.4	2.472
1278	migrant	5	male	39	2.33	2.35	2.49	2.47	2.44	2.416
1279	local	3	male	59	2.28	2.4	2.33	2.33	2.53	2.374
1280	migrant	1	male	50	2.36	2.36	2.48	2.28	2.43	2.382
1281	migrant	3	male	58.5	2.45	2.56	2.45	2.57	2.36	2.478
1282	migrant	1	female	88	2.16	2.48	2.46	2.4	2.71	2.442
1283	migrant	3	female	56	2.18	2.36	2.49	2.16	2.5	2.338
1284	migrant	1	male	52	2.32	2.47	2.15	2.88	2.63	2.49
1285	migrant	6	female	60	2.46	2.19	2.33	2.49	2.36	2.366
1286	migrant	3	female	52.5	2.09	2.53	2.16	2.37	2.5	2.33
1287	migrant	1	female	47.5	2.15	2.58	2.5	2.58	2.33	2.428
1288	migrant	2	female	57.5	2.25	2.47	2.51	2.26	2.48	2.394
1289	migrant	6	female	33.5	2.16	2.35	2.47	2.38	2.51	2.374
1290	migrant	2	female	28	2.3	2.52	2.5	2.41	2.46	2.438
1291	migrant	4	female	40	2.4	2.26	2.58	2.56	2.28	2.416
1292	migrant	1	male	66.5	2.19	2.47	2.33	2.2	2.33	2.304
1293	migrant	1	male	37.5	2.17	2.31	2.45	2.46	2.47	2.372
1294	migrant	1	male	60	2.63	2.49	2.51	2.52	2.16	2.462
1295	migrant	1	male	56	2.55	2.55	2.33	2.36	2.36	2.43
1296	migrant	1	female	48	2.49	2.51	2.28	2.29	2.71	2.456
1297	migrant	1	female	59.5	2.68	2.63	2.48	2.48	2.22	2.498
1298	migrant	1	male	38.5	2.55	2.28	2.4	2.36	2.63	2.444
1299	migrant	2	female	53.5	2.4	2.35	2.36	2.49	2.65	2.45
1300	local	1	male	70	2.3	2.65	2.54	2.33	2.43	2.45
1301	migrant	2	male	49	2.15	2.52	2.5	2.33	2.27	2.354
1302	local	1	male	85.5	2.23	2.63	2.53	2.16	2.58	2.426
1303	migrant	2	female	58	2.3	2.41	2.35	2.5	2.38	2.388
1304	local	1	male	71	2.48	2.5	2.28	2.51	2.59	2.472
1305	local	2	male	75.5	2.47	2.36	2.5	2.47	2.41	2.442
1306	local	1	female	83	2.32	2.54	2.47	2.5	2.38	2.442
1307	local	5	male	58.5	2.36	2.46	2.53	2.58	2.25	2.436
1308	local	2	female	56.5	2.4	2.32	2.46	2.47	2.36	2.402
1309	local	2	female	69	2.22	2.33	2.38	2.44	2.33	2.34
1310	local	1	male	61	2.51	2.15	2.41	2.36	2.28	2.342
1311	local	4	female	63.5	2.53	2.28	2.26	2.16	2.36	2.318
1312	local	5	male	76	2.58	2.35	2.36	2.36	2.45	2.42
1313	local	3	female	59.5	2.47	2.29	2.31	2.71	2.16	2.388
1314	local	4	male	68.5	2.63	2.52	2.49	2.22	2.18	2.408
1315	local	3	male	21.5	2.18	2.63	2.4	2.63	2.32	2.432
1316	local	6	male	57	2.33	2.5	2.17	2.56	2.46	2.404
1317	local	2	male	67	2.58	2.5	2.63	2.3	2.88	2.578
1318	local	5	male	71	2.41	2.55	2.55	2.48	2.17	2.432
1319	local	2	male	44	2.65	2.4	2.49	2.63	2.39	2.512
1320	local	2	male	61	2.35	2.36	2.68	2.28	2.5	2.434
1321	local	2	male	82.5	2.33	2.33	2.55	2.45	2.61	2.454
1322	local	1	male	80	2.28	2.35	2.4	2.39	2.39	2.362
1323	local	4	female	81.5	2.54	2.25	2.3	2.52	2.47	2.416
1324	local	5	male	70	2.49	2.47	2.51	2.63	2.28	2.476
1325	local	2	female	50.5	2.16	2.36	2.23	2.55	2.35	2.33
1326	local	1	male	66	2.33	2.18	2.3	2.5	2.29	2.32
1327	local	4	male	69	2.17	2.49	2.48	2.36	2.55	2.41
1328	local	1	male	78.5	2.09	2.5	2.47	2.48	2.63	2.434
1329	local	4	male	62.5	2.58	2.28	2.32	2.17	2.51	2.372
1330	local	5	female	58.5	2.28	2.51	2.36	2.46	2.5	2.422
1331	local	1	female	60	2.33	2.39	2.4	2.65	2.36	2.426
1332	migrant	3	male	51.5	2.66	2.33	2.36	2.58	2.49	2.484
1333	local	1	female	61.5	2.49	2.28	2.44	2.47	2.38	2.412
1334	migrant	2	male	63.5	2.15	2.36	2.39	2.65	2.25	2.36
1335	local	1	male	48.5	2.33	2.45	2.28	2.55	2.54	2.43
1336	migrant	1	male	48.5	2.16	2.16	2.36	2.33	2.47	2.296
1337	local	4	female	58.5	2.5	2.46	2.52	2.47	2.33	2.456
1338	migrant	2	male	40.5	2.51	2.32	2.33	2.51	2.57	2.448
1339	migrant	4	male	47	2.47	2.46	2.51	2.36	2.16	2.392
1340	local	1	male	63	2.5	2.09	2.48	2.16	2.51	2.348
1341	migrant	4	male	38.5	2.58	2.15	2.55	2.47	2.36	2.422
1342	local	6	female	20	2.25	2.25	2.39	2.19	2.36	2.288
1343	migrant	1	male	44	2.55	2.16	2.48	2.18	2.38	2.35
1344	migrant	1	male	25.5	2.33	2.3	2.38	2.58	2.16	2.35
1345	local	2	male	83	2.56	2.3	2.53	2.51	2.71	2.522
1346	local	6	male	77.5	2.3	2.55	2.47	2.47	2.48	2.454
1347	local	1	male	54.5	2.48	2.63	2.51	2.45	2.59	2.532
1348	local	5	male	61.5	2.63	2.28	2.28	2.36	2.55	2.42
1349	local	1	male	88.5	2.88	2.35	2.55	2.49	2.53	2.56
1350	local	6	male	58.5	2.33	2.18	2.53	2.21	2.4	2.33
1351	local	1	male	59	2.36	2.52	2.56	2.55	2.22	2.442
1352	migrant	4	female	41	2.55	2.63	2.55	2.54	2.41	2.536
1353	local	6	female	91.5	2.63	2.99	2.4	2.55	2.88	2.69
1354	migrant	2	male	60	2.33	2.5	2.39	2.5	2.59	2.462
1355	local	3	male	22.5	2.5	2.36	2.34	2.49	2.31	2.4
1356	migrant	2	male	56	2.36	2.3	2.48	2.66	2.49	2.458
1357	local	1	male	20	2.26	2.17	2.47	2.59	2.46	2.39
1358	local	2	female	65	2.61	2.46	2.58	2.71	2.47	2.566
1359	migrant	2	female	46	2.46	2.19	2.47	2.45	2.28	2.37
1360	local	2	male	39.5	2.4	2.08	2.33	2.33	2.35	2.298
1361	local	3	female	40.5	2.39	2.3	2.28	2.15	2.29	2.282
1362	local	3	female	39.5	2.2	2.36	2.36	2.55	2.52	2.398
1363	local	5	male	69	2.13	2.33	2.45	2.45	2.63	2.398
1364	local	2	male	81	2.45	2.55	2.49	2.28	2.33	2.42
1365	local	5	male	73.5	2.51	2.09	2.18	2.39	2.5	2.334
1366	local	1	male	43.5	2.29	2.15	2.32	2.16	2.36	2.256
1367	local	1	male	44	2.63	2.19	2.46	2.25	2.48	2.402
1368	migrant	1	male	56.5	2.36	2.16	2.09	2.13	2.17	2.182
1369	local	1	female	93	2.44	2.49	2.15	2.62	2.46	2.432
1370	local	1	male	52.5	2.26	2.11	2.25	2.15	2.42	2.238
1371	local	1	male	53	2.28	2.58	2.16	2.33	2.65	2.4
1372	migrant	1	female	63.5	2.49	2.33	2.3	2.16	2.33	2.322
1373	migrant	4	male	49.5	2.15	2.65	2.55	2.25	2.33	2.386
1374	migrant	5	male	52.5	2.33	2.45	2.46	2.28	2.28	2.36
1375	local	1	male	56	2.16	2.33	2.58	2.36	2.49	2.384
1376	migrant	2	male	39.5	2.5	2.28	2.39	2.18	2.03	2.276
1377	local	1	male	50	2.51	2.31	2.16	2.16	2.36	2.3
1378	migrant	2	male	26.5	2.47	2.45	2.36	2.33	2.1	2.342
1379	local	1	male	55.5	2.5	2.16	2.71	2.15	2.4	2.384
1380	migrant	2	male	58.5	2.58	2.49	2.22	2.28	2.38	2.39
1381	migrant	2	male	50	2.41	2.38	2.63	2.35	2.25	2.404
1382	local	1	male	61.5	2.5	2.39	2.55	2.29	2.13	2.372
1383	migrant	1	female	48.5	2.45	2.58	2.48	2.52	2.49	2.504
1384	migrant	3	male	73	2.36	2.61	2.51	2.63	2.15	2.452
1385	local	6	male	40	2.5	2.33	2.58	2.51	2.33	2.45
1386	local	1	male	63	2.44	2.15	2.39	2.5	2.16	2.328
1387	local	1	male	74.5	2.54	2.19	2.59	2.36	2.5	2.436
1388	local	1	female	69	2.16	2.17	2.48	2.31	2.51	2.326
1389	local	1	male	62.5	2.36	2.63	2.46	2.49	2.47	2.482
1390	local	3	male	45.5	2.71	2.55	2.25	2.45	2.52	2.496
1391	migrant	1	female	40	2.22	2.49	2.36	2.11	2.41	2.318
1392	migrant	5	male	38	2.63	2.68	2.51	2.66	2.36	2.568
1393	migrant	2	female	46	2.51	2.55	2.33	2.59	2.59	2.514
1394	local	1	male	77.5	2.49	2.4	2.33	2.63	2.51	2.472
1395	local	1	female	46	2.15	2.3	2.28	2.48	2.55	2.352
1396	local	6	male	94.5	2.33	2.15	2.36	2.35	2.45	2.328
1397	local	2	male	80.5	2.16	2.23	2.45	2.36	2.36	2.312
1398	local	3	male	84	2.5	2.3	2.16	2.51	2.51	2.396
1399	local	5	female	45	2.51	2.48	2.18	2.49	2.55	2.442
1400	local	3	female	59.5	2.47	2.47	2.32	2.03	2.41	2.34
1401	local	6	female	23.5	2.5	2.32	2.46	2.55	2.36	2.438
1402	migrant	1	male	60	2.58	2.36	2.6	2.46	2.22	2.444
1403	migrant	3	male	64.5	2.56	2.4	2.15	2.33	2.18	2.324
1404	migrant	1	female	45	2.33	2.33	2.25	2.15	2.16	2.244
1405	local	4	male	68.5	2.15	2.45	2.16	2.33	2.36	2.29
1406	migrant	1	female	39.5	2.55	2.15	2.3	2.35	2.71	2.412
1407	migrant	2	male	58.5	2.61	2.33	2.65	2.29	2.22	2.42
1408	migrant	3	male	56	2.28	2.16	2.49	2.52	2.63	2.416
1409	local	2	male	73	2.22	2.25	2.33	2.63		2.3575
1410	migrant	4	female	49.5	2.08		2.28	2.19		2.18333
1411	migrant	1	male	44.5	2.3	2.36		2.17		2.27667
1412	migrant	1	female	37	2.36	2.18		2.63	2.58	2.4375
1413	local	2	male	66	2.46	2.45	2.46	2.55	2.41	2.466
1414	local	6	female	43.5	2.55	2.54	2.18	2.49	2.59	2.47
1415	local	1	male	53.5	2.09	2.28	2.32	2.68	2.43	2.36
1416	local	1	male	83.5	2.15	2.19	2.49	2.55	2.39	2.354
1417	migrant	1	male	36.5	2.19	2.51	2.58	2.4	2.25	2.386
1418	migrant	2	female	57	2.33	2.54	2.41	2.3	2.36	2.388
1419	migrant	3	male	52	2.49	2.36	2.44	2.15	2.48	2.384
1420	local	3	female	70.5	2.55	2.22	2.39	2.23	2.33	2.344
1421	local	5	male	42.5	2.51	2.66	2.6	2.3	2.36	2.486
1422	migrant	3	female	50	2.63	2.26	2.18	2.48	2.41	2.392
1423	local	1	female	88.5	2.61	2.76	2.28	2.47	2.4	2.504
1424	local	6	female	85	2.54	2.6	2.31	2.32	2.39	2.432
1425	migrant	1	male	63.5	2.38	2.49	2.33	2.36	2.33	2.378
1426	migrant	2	male	57	2.25	2.36	2.15	2.4	2.69	2.37
1427	local	2	male	66	2.13	2.33	2.28	2.21	2.28	2.246
1428	migrant	2	female	29	2.49	2.28	2.35	2.09	2.35	2.312
1429	migrant	1	male	48.5	2.15	2.36	2.29	2.54	2.29	2.326
1430	migrant	2	male	40	2.33	2.45	2.52	2.55	2.52	2.474
1431	migrant	1	female	55.5	2.16	2.16	2.4	2.5	2.63	2.37
1432	migrant	1	male	43	2.5	2.18	2.52	2.49	2.55	2.448
1433	local	1	female	56.5	2.51	2.32	2.5	2.66	2.5	2.498
1434	local	1	male	64.5	2.47	2.46	2.36	2.59	2.36	2.448
1435	local	5	male	46.5	2.44	2.09	2.33	2.55	2.66	2.414
1436	local	1	female	93	2.55	2.15	2.69	2.69	2.71	2.558
1437	local	6	female	45	2.33	2.25	2.5	2.5	2.46	2.408
1438	local	6	male	90	2.28	2.76	2.4	2.18	2.51	2.426
1439	local	1	female	63	2.36	2.3	2.33	2.33	2.52	2.368
1440	local	1	male	52.5	2.45	2.66	2.15	2.15	2.19	2.32
1441	migrant	1	male	47	2.16	2.4	2.28	2.28	2.17	2.258
1442	migrant	3	female	45.5	2.18	2.51	2.35	2.35	2.63	2.404
1443	migrant	1	male	50	2.32	2.25	2.29	2.29	2.55	2.34
1444	migrant	1	female	52.5	2.46	2.13	2.52	2.52	2.49	2.424
1445	migrant	2	male	36.5	2.09	2.48	2.63	2.63	2.68	2.502
1446	local	2	male	59	2.15	2.15	2.51	2.53	2.55	2.378
1447	local	4	male	51	2.25	2.33	2.5	2.5	2.4	2.396
1448	local	6	male	65	2.16	2.16	2.36	2.36	2.3	2.268
1449	migrant	2	female	46.5	2.3	2.25	2.22	2.55	2.15	2.294
1450	migrant	2	female	49	2.36	2.36	2.63	2.43	2.23	2.402
1451	local	4	male	58.5	2.44	2.36	2.53	2.36	2.3	2.398
1452	migrant	2	female	51	2.53	2.18	2.55	2.31	2.48	2.41
1453	migrant	1	male	55	2.45	2.48	2.41	2.33	2.47	2.428
1454	migrant	2	female	63.5	2.35	2.33	2.58	2.15	2.32	2.346
1455	migrant	2	female	44	2.16	2.28	2.36	2.51	2.36	2.334
1456	migrant	2	female	37.5	2.63	2.2	2.59	2.48	2.4	2.46
1457	migrant	2	female	48.5	2.48	2.26	2.71	2.33	2.6	2.476
1458	local	1	female	51.5	2.55	2.31	2.36	2.15	2.48	2.37
1459	local	1	female	61.5	2.46	2.5	2.48	2.28	2.5	2.444
1460	local	1	male	21.5	2.35	2.22	2.36	2.35	2.51	2.358
1461	local	1	female	60	2.49	2.48	2.34	2.29	2.46	2.412
1462	local	1	male	70.5	2.21	2.26	2.33	2.52	2.33	2.33
1463	local	4	male	74.5	2.09	2.66	2.55	2.63	2.47	2.48
1464	migrant	1	male	35	2.54	2.31	2.58	2.33	2.59	2.47
1465	migrant	1	male	61.5	2.55	2.49	2.61	2.5	2.55	2.54
1466	migrant	3	male	41.5	2.5	2.4	2.48	2.36	2.61	2.47
1467	migrant	3	female	36	2.49	2.11	2.36	2.29	2.25	2.3
1468	migrant	2	male	50.5	2.66	2.33	2.55	2.35	2.38	2.454
1469	local	4	female	44	2.59	2.28	2.93	2.49	2.25	2.508
1470	local	1	male	81.5	2.11	2.36	2.47	2.6	2.13	2.334
1471	local	5	female	77	2.33	2.45	2.46	2.15	2.49	2.376
1472	migrant	2	female	53	2.15	2.16	2.18	2.47	2.15	2.222
1473	migrant	1	female	58	2.55	2.18	2.46	2.51	2.33	2.406
1474	migrant	1	male	48.5	2.45	2.32	2.36	2.28	2.16	2.314
1475	migrant	1	male	64	2.28	2.46	2.33	2.22	2.5	2.358
1476	migrant	2	male	54.5	2.22	2.09	2.44	2.49	2.51	2.35
1477	migrant	2	female	60	2.38	2.15	2.29	2.21	2.47	2.3
1478	local	1	male	62.5	2.25	2.25	2.16	2.36	2.5	2.304
1479	local	5	male	58	2.13	2.16	2.36	2.54	2.36	2.31
1480	migrant	2	male	40	2.49	2.3	2.71	2.55	2.49	2.508
1481	migrant	3	male	74.5	2.15	2.65	2.22	2.5	2.21	2.346
1482	migrant	1	male	81	2.66	2.55	2.44	2.49	2.09	2.446
1483	local	2	male	59.5	2.16	2.33	2.41	2.66	2.54	2.42
1484	migrant	3	male	64.5	2.5	2.28	2.28	2.59	2.55	2.44
1485	local	5	male	69.5	2.51	2.47	2.51	2.55	2.5	2.508
1486	migrant	1	male	34	2.47	2.49	2.83	2.49	2.49	2.554
1487	local	1	female	91.5	2.71	2.51	2.46	2.36	2.66	2.54
1488	local	1	male	75	2.55	2.48	2.77	2.36	2.59	2.55
1489	local	5	female	83	2.61	2.53	2.63	2.1	2.11	2.396
1490	local	3	male	73	2.59	2.49	2.55	2.45	2.03	2.422
1491	local	6	female	55	2.6	2.58	2.52	2.4	2.19	2.458
1492	local	4	female	62	2.38	2.44	2.65	2.51	2.17	2.43
1493	migrant	1	female	50	2.25	2.51	2.28	2.33	2.63	2.4
1494	migrant	1	male	39.5	2.13	2.53	2.65	2.15	2.55	2.402
1495	migrant	3	male	63.5	2.49	2	2.6	2.28	2.49	2.372
1496	migrant	1	female	56	2.15	2.51	2.66	2.35	2.68	2.47
1497	migrant	1	female	54	2.33	2.36	2.45	2.29	2.55	2.396
1498	migrant	3	female	49.5	2.16	2.17	2.53	2.52	2.4	2.356
1499	local	2	female	60	2.25	2.03	2.7	2.63	2.3	2.382
1500	migrant	1	female	59.5	2.5	2.88	2.36	2.36	2.15	2.45
1501	local	5	male	66	2.36	2.1	2.49	2.5	2.23	2.336
1502	migrant	3	female	44	2.18	2.33	2.33	2.36	2.3	2.3
1503	local	4	male	73	2.55	2.48	2.15	2.45	2.48	2.422
1504	migrant	2	male	41	2.49	2.33	2.36	2.44	2.47	2.418
1505	migrant	3	female	36.5	2.33	2.41	2.41	2.48	2.32	2.39
1506	migrant	1	female	45.5	2.28	2.28	2.28	2.5	2.36	2.34
1507	migrant	1	female	53	2.36	2.22	2.22	2.46	2.4	2.332
1508	local	3	male	74.5	2.45	2.19	2.49	2.38	2.58	2.418
1509	local	3	female	51	2.16	2.17	2.21	2.26	2.45	2.25
1510	local	2	male	45	2.18	2.63	2.09	2.44	2.51	2.37
1511	migrant	2	male	54	2.32	2.55	2.54	2.31	2.55	2.454
1512	migrant	1	female	50	2.46	2.49	2.55	2.3	2.56	2.472
1513	migrant	1	male	49.5	2.09	2.68	2.5	2.2	2.53	2.4
1514	migrant	1	female	58.5	2.15	2.55	2.49	2.15	2.49	2.366
1515	local	1	female	61.5	2.25	2.4	2.66	2.33	2.21	2.37
1516	migrant	2	male	67	2.16	2.3	2.59	2.41	2.55	2.402
1517	migrant	3	male	64	2.3	2.15	2.11	2.29	2.54	2.278
1518	local	6	female	90.5	2.69	2.66	2.47	2.48	2.55	2.57
1519	migrant	4	male	47	2.36	2.3	2.59	2.36	2.5	2.422
1520	local	6	male	59.5	2.33	2.48	2.47	2.44	2.49	2.442
1521	migrant	4	female	44	2.41	2.47	2.03	2	2.66	2.314
1522	migrant	3	male	35	2.15	2.32	2.51	2.39	2.59	2.392
1523	migrant	1	female	36.5	2.09	2.36	2.36	2.16	2.17	2.228
1524	migrant	1	female	38	2.28	2.4	2.38	2.28	2.11	2.29
1525	migrant	1	female	51.5	2.28	2.5	2.25	2.44	2.58	2.41
1526	migrant	2	male	48	2.22	2.56	2.13	2.41	2.49	2.362
1527	local	3	male	60.5	2.51	2.36	2.49	2.28	2.65	2.458
1528	local	1	male	68.5	2.49	2.48	2.15	2.51	2.33	2.392
1529	local	3	female	80	2.63	2.44	2.33	2.83	2.33	2.512
1530	local	6	male	48.5	2.47	2.4	2.16	2.6	2.28	2.382
1531	local	3	male	22.5	2.06	2.16	2.5	2.77	2.61	2.42
1532	local	5	female	84	2.53	2.36	2.51	2.63	2.51	2.508
1533	local	5	male	78	2.44	2.71	2.47	2.66	2.26	2.508
1534	local	1	female	53	2.36	2.22	2.25	2.26	2.33	2.284
1535	migrant	3	male	62	2.3	2.63	2.45	2.71	2.4	2.498
1536	migrant	1	female	64.5	2.36	2.49	2.3	2.1	2.49	2.348
1537	migrant	2	male	46	2.35	2.21	2.31	2.33	2.58	2.356
1538	migrant	3	female	51	2.34	2.44	2.47	2.15	2.3	2.34
1539	migrant	1	male	29	2.35	2.54	2.58	2.28	2.16	2.382
1540	migrant	3	male	33	2.22	2.55	2.59	2.35	2.36	2.414
1541	migrant	3	female	49.5	2.48	2.5	2.55	2.29	2.71	2.506
1542	migrant	3	male	83.5	2.16	2.49	2.61	2.52	2.22	2.4
1543	local	2	male	43.5	2.36	2.66	2.3	2.63	2.63	2.516
1544	local	4	female	69	2.71	2.59	2.09	2.19	2.33	2.382
1545	local	3	female	58.5	2.22	2.11	2.61	2.17	2.28	2.278
1546	migrant	5	male	44.5	2.63	2.26	2.4	2.63	2.36	2.456
1547	local	6	male	59.5	2.38	2.48	2.33	2.55	2.45	2.438
1548	migrant	3	female	73	2.25	2.59	2.55	2.49	2.16	2.408
1549	migrant	4	male	50	2.13	2.6	2.48	2.68	2.18	2.414
1550	local	3	female	51.5	2.49	2.2	2.43	2.55	2.32	2.398
1551	migrant	3	male	63	2.15	2.13	2.28	2.4	2.46	2.284
1552	migrant	2	male	41	2.33	2.4	2.22	2.3	2.09	2.268
1553	local	4	female	61	2.16	2.33	2.55	2.15	2.15	2.268
1554	migrant	1	male	39	2.5	2.29	2.47	2.23	2.25	2.348
1555	migrant	5	male	58.5	2.51	2.41	2.51	2.3	2.45	2.436
1556	migrant	4	male	48.5	2.47	2.36	2.53	2.48	2.3	2.428
1557	migrant	4	female	50.5	2.6	2.44	2.5	2.47	2.56	2.514
1558	migrant	2	female	49	2.33	2.45	2.58	2.32	2.57	2.45
1559	migrant	1	female	34	2.15	2.28	2.49	2.36	2.5	2.356
1560	migrant	2	female	47.5	2.51	2.51	2.35	2.4	2.6	2.474
1561	local	3	male	52.5	2.55	2.47	2.45	2.55	2.47	2.498
1562	local	1	female	54	2.49	2.49	2.4	2.5	2.55	2.486
1563	local	2	male	74.5	2.47	2.16	2.39	2.49	2.47	2.396
1564	local	6	male	63	2.53	2.28	2.51	2.66	2.39	2.474
1565	local	6	male	21	2.1	2.44	2.47	2.59	2.48	2.416
1566	local	1	female	88	2.45	2.5	2.3	2.11	2.39	2.35
1567	migrant	1	female	57	2.49	2.28	2.49	2.58	2.59	2.486
1568	local	6	male	81.5	2.21	2.51	2.36	2.47	2.4	2.39
1569	migrant	3	female	59.5	2.09	2.83	2.41	2.65	2.36	2.468
1570	migrant	1	male	36	2.54	2.6	2.44	2.46	2.35	2.478
1571	migrant	1	female	51.5	2.55	2.77	2.4	2.33	2.33	2.476
1572	local	2	male	61.5	2.5	2.63	2.55	2.28	2.35	2.462
1573	migrant	5	male	45.5	2.49	2.5	2.36	2.54	2.47	2.472
1574	local	5	male	77.5	2.66	2.4	2.71	2.28	2.54	2.518
1575	migrant	4	male	60	2.59	2.46	2.22	2.16	2.28	2.342
1576	migrant	4	male	53	2.11	2.38	2.55	2.55	2.16	2.35
1577	local	1	female	68	2.09	2.41	2.51	2.46	2.68	2.43
1578	local	4	male	64	2.61	2.58	2.48	2.49	2.57	2.546
1579	migrant	2	female	46	2.4	2.44	2.36	2.58	2.44	2.444
